# Supplementary material for: Genotyping by Sequencing-Based Discovery of SNP Markers and Construction of Linkage Map from F5 Population of Pepper with Contrasting Powdery Mildew Resistance Trait
Source: Biomed Res Int. 2021 Mar 15;2021:6673010. doi: 10.1155/2021/6673010 (PMC7987414; doi:10.1155/2021/6673010)
Supplement: Supplementary Materials — Supplementary Table 1: the complete GBS statistics of pepper population employed in the present study. Supplementary Table 2: the list of SNP markers discovered and classified into homozygous, heterozygous, and others in all the pepper population employed in this study. Supplementary data 3: the list of genotype data observed for the 188 population using the 1,841 final filtered SNP markers. Supplementary Figure 1: phenotype of the plants used for scoring the disease index in 0-4 scale. [file 6673010.f1.zip]

Archive with 5 entries (4 files):
- 6673010.f1/Supplementary dataset 3.txt
- 6673010.f1/Supplementary figures (1).ppt
- 6673010.f1/Supplementary Table 1.pdf
- 6673010.f1/Supplementary table 2.pdf
- 6673010.f1/
