# Supplementary material for: Genotyping by Sequencing-Based Discovery of SNP Markers and Construction of Linkage Map from F5 Population of Pepper with Contrasting Powdery Mildew Resistance Trait
Source: Biomed Res Int. 2021 Mar 15;2021:6673010. doi: 10.1155/2021/6673010 (PMC7987414; doi:10.1155/2021/6673010)
Supplement: Supplementary Materials — Supplementary Table 1: the complete GBS statistics of pepper population employed in the present study. Supplementary Table 2: the list of SNP markers discovered and classified into homozygous, heterozygous, and others in all the pepper population employed in this study. Supplementary data 3: the list of genotype data observed for the 188 population using the 1,841 final filtered SNP markers. Supplementary Figure 1: phenotype of the plants used for scoring the disease index in 0-4 scale. [file 6673010.f1.zip › 6673010.f1/Supplementary dataset 3.txt]

Supplementary data 3. The list of genotype data observed for the 188 population using the 1,841 final filtered SNP markers.
Id	pos	ref	AR1	TF68	1	2	3	4	5	6	7	9	10	11	12	13	14	15	16	17	18	19	22	23	24	26	27	28	29	30	31	32	33	34	35	36	37	38	39	41	42	43	45	46	48	50	52	53	54
Pepper1.55ch01	154446	G	G	A	-	-	a	h	h	h	h	b	h	a	h	a	b	a	h	h	-	a	b	a	a	-	a	h	a	h	b	b	-	a	a	h	h	b	b	-	h	b	a	a	a	b	b	-	h
Pepper1.55ch01	1247241	T	T	A	b	h	a	h	a	h	h	b	h	h	b	a	b	a	h	h	a	-	b	a	a	a	a	a	a	h	b	b	b	a	a	a	h	b	b	a	h	b	h	a	b	h	b	-	b
Pepper1.55ch01	1554388	G	G	T	h	a	a	h	b	h	h	b	h	h	b	a	b	a	b	h	a	-	b	a	a	h	h	h	a	h	b	h	b	a	a	-	h	b	b	a	h	b	b	a	b	b	b	-	a
Pepper1.55ch01	1632341	T	T	A	b	a	a	h	-	a	b	b	h	h	b	a	b	a	h	h	-	b	b	a	a	h	a	-	a	h	b	a	b	a	a	a	h	b	b	a	h	b	a	a	h	-	b	b	h
Pepper1.55ch01	2138540	T	T	C	h	-	a	h	b	h	h	b	a	h	b	a	b	a	h	h	a	-	b	a	a	-	a	h	a	h	b	a	-	a	a	a	a	b	b	a	h	b	h	a	-	-	b	-	h
Pepper1.55ch01	2461667	C	C	G	h	h	a	h	h	h	h	b	h	h	b	a	b	a	h	h	b	a	b	h	a	h	h	h	a	h	b	h	b	a	a	-	b	b	b	a	h	b	h	a	-	a	h	-	h
Pepper1.55ch01	2906291	G	G	A	h	a	a	a	h	h	h	b	h	h	b	a	-	a	a	h	a	-	b	a	a	b	-	h	a	h	b	b	-	-	a	a	b	-	b	-	h	b	h	a	a	b	b	-	a
Pepper1.55ch01	3175686	C	C	T	h	h	a	h	h	h	h	b	h	h	b	a	b	a	h	h	h	h	b	a	a	-	a	a	a	h	h	h	b	a	a	a	h	b	b	a	h	-	h	a	h	h	h	b	h
Pepper1.55ch01	3408179	G	G	A	h	a	a	h	h	h	h	b	a	h	b	a	b	a	a	h	h	-	b	a	a	-	a	h	a	h	h	h	-	a	a	a	h	b	b	a	h	b	h	a	h	a	h	a	a
Pepper1.55ch01	3431297	G	G	A	h	h	a	h	h	h	h	b	h	h	h	a	b	a	h	h	h	a	b	a	a	a	h	h	a	h	h	h	b	a	a	-	h	b	b	a	h	b	a	a	h	h	h	-	h
Pepper1.55ch01	4662450	C	C	T	h	h	a	h	h	b	b	b	h	h	h	a	b	a	h	h	h	a	b	h	a	b	a	h	a	h	h	h	b	a	a	a	h	b	b	a	h	b	h	a	a	b	h	-	h
Pepper1.55ch01	4903223	A	A	C	-	h	a	a	h	h	b	b	a	-	h	-	b	a	a	h	a	a	b	a	-	-	-	-	a	h	a	b	b	a	a	a	b	b	b	a	b	b	b	a	-	-	-	-	a
Pepper1.55ch01	5410827	A	A	G	h	b	a	h	h	a	a	b	h	a	h	a	b	h	h	h	a	b	b	h	a	a	h	h	a	h	a	h	a	a	a	-	h	b	b	a	h	b	h	a	a	h	h	b	h
Pepper1.55ch01	5908593	T	T	C	h	b	a	h	h	h	h	b	h	a	h	a	b	h	h	h	a	a	b	h	a	a	h	a	a	a	a	a	-	-	a	-	a	b	b	a	a	b	a	a	h	a	a	-	h
Pepper1.55ch01	6113823	C	C	G	h	b	a	h	b	h	h	b	b	h	b	a	b	b	h	h	h	b	b	h	a	a	a	h	a	a	a	h	b	a	a	a	h	b	b	a	b	-	h	a	b	a	h	-	h
Pepper1.55ch01	6292250	G	C	G	h	b	a	h	h	h	a	b	a	a	h	a	b	a	b	h	h	-	b	b	b	h	b	h	a	h	a	h	-	a	a	a	h	b	b	a	h	b	h	a	h	h	a	b	h
Pepper1.55ch01	6670956	C	C	T	h	b	a	h	a	h	h	b	b	h	h	a	b	h	h	h	h	b	b	b	a	-	h	b	a	h	a	h	-	a	a	a	h	b	b	h	h	b	h	a	a	h	a	b	b
Pepper1.55ch01	6689259	C	G	C	b	b	a	h	h	h	h	b	h	b	h	a	b	-	h	h	h	-	b	b	b	-	a	h	a	h	a	b	b	a	a	a	h	h	b	-	h	b	b	a	h	h	a	b	h
Pepper1.55ch01	7231614	A	T	A	h	b	a	h	h	h	a	b	h	h	h	a	b	b	h	b	h	a	b	h	a	-	h	h	a	h	a	h	b	a	a	-	h	h	b	a	h	-	h	a	b	a	b	-	h
Pepper1.55ch01	7630993	A	A	C	h	-	b	h	h	a	h	b	h	b	h	a	b	b	h	h	-	-	b	a	a	b	a	b	a	h	a	a	-	a	a	a	h	h	b	-	h	b	h	a	a	a	a	-	a
Pepper1.55ch01	9232215	T	A	T	h	h	a	b	b	a	h	a	h	a	h	b	h	b	h	h	a	b	a	-	h	a	b	h	h	b	h	a	-	-	h	b	a	a	b	h	b	b	a	h	-	a	a	a	a
Pepper1.55ch01	9308995	A	C	A	h	h	a	h	b	a	h	a	h	a	h	b	h	b	h	h	a	-	a	h	h	a	b	h	h	b	h	a	-	b	h	-	a	a	b	h	b	b	a	h	a	-	a	-	a
Pepper1.55ch01	9363404	T	A	T	h	h	a	h	b	a	b	a	h	a	a	b	h	b	h	h	a	-	a	b	b	b	b	h	h	b	h	a	a	b	h	h	a	a	b	h	b	b	a	h	a	a	a	-	a
Pepper1.55ch01	10630531	G	C	G	a	b	a	b	a	a	h	b	b	a	b	a	b	b	h	b	-	-	b	b	b	b	a	h	h	b	a	h	b	a	h	a	a	h	b	a	b	b	b	a	-	a	b	b	a
Pepper1.55ch01	10837003	T	T	A	a	a	a	b	h	h	h	-	h	a	h	a	-	-	h	a	a	-	b	a	a	-	h	a	a	h	a	h	-	a	a	a	h	h	b	h	b	b	b	a	-	b	h	-	h
Pepper1.55ch01	11585500	A	A	C	b	b	b	b	-	b	b	b	b	b	b	b	b	-	a	b	a	-	b	a	b	a	a	a	a	a	b	a	b	a	a	-	-	a	b	a	b	b	b	b	a	b	b	a	b
Pepper1.55ch01	11585561	C	C	T	b	b	b	b	b	b	b	b	b	b	b	b	b	b	a	b	a	-	b	h	b	a	a	a	h	a	b	a	b	a	a	-	b	a	b	a	b	b	b	b	h	b	b	a	b
Pepper1.55ch01	12237790	A	A	G	a	h	h	b	b	h	h	b	h	h	a	a	b	b	h	h	h	-	b	h	b	h	h	h	h	h	a	a	b	a	h	a	h	h	b	b	b	b	h	a	a	h	b	b	h
Pepper1.55ch01	12675820	T	T	G	b	a	b	b	a	a	a	b	h	h	b	b	h	h	a	h	a	b	b	a	b	-	-	h	a	a	a	b	-	a	h	-	h	h	b	a	b	b	b	b	a	-	b	-	b
Pepper1.55ch01	13618521	A	A	G	a	h	h	b	h	h	h	b	a	h	h	a	b	b	b	h	-	-	b	b	h	-	b	b	b	b	a	b	-	b	b	-	a	b	b	b	b	-	h	a	h	a	a	-	h
Pepper1.55ch01	13869860	A	A	G	b	a	h	h	h	h	b	b	a	h	h	a	b	b	b	h	-	b	b	b	a	b	b	b	b	b	a	b	-	b	b	b	h	b	b	b	b	b	a	a	b	a	b	b	a
Pepper1.55ch01	14230178	C	C	G	h	b	h	h	h	h	h	b	h	h	h	a	b	b	h	h	h	b	b	a	h	b	a	h	h	b	a	h	b	a	h	a	h	h	b	h	b	b	h	a	-	a	h	b	h
Pepper1.55ch01	14484367	A	A	G	h	h	a	h	h	h	a	b	h	h	h	a	b	b	h	h	h	-	b	h	h	b	a	h	a	h	a	h	-	a	h	-	h	h	b	a	b	b	h	a	-	a	-	-	h
Pepper1.55ch01	14645775	C	T	C	h	-	h	h	h	h	h	b	a	h	a	a	b	b	a	h	-	-	b	h	a	h	a	h	h	h	a	h	-	a	h	a	h	h	b	h	b	b	b	a	a	a	h	b	h
Pepper1.55ch01	15906572	G	G	T	a	a	a	h	h	b	h	-	a	b	a	a	b	b	b	a	h	-	b	-	a	b	a	h	b	b	a	h	a	-	b	a	h	b	h	a	b	b	a	a	-	-	b	-	b
Pepper1.55ch01	16044015	A	G	A	b	b	b	b	b	b	b	b	b	b	b	b	b	b	b	b	-	b	b	b	b	-	b	b	b	b	b	b	-	b	b	b	-	b	b	b	b	b	-	a	h	a	h	-	a
Pepper1.55ch01	17573481	C	C	A	h	b	h	a	-	b	a	b	h	b	a	a	b	b	h	a	a	-	h	a	h	-	b	h	h	h	a	a	-	a	h	-	h	h	h	h	b	b	a	a	b	a	h	-	h
Pepper1.55ch01	17838501	G	C	G	b	-	h	h	a	b	-	b	-	b	a	a	b	b	h	a	h	b	h	-	h	b	a	b	h	b	a	h	b	-	h	b	h	h	h	h	b	b	h	a	h	a	a	b	h
Pepper1.55ch01	17855734	C	T	C	h	h	h	h	a	b	a	b	h	b	a	a	b	b	h	a	h	b	h	h	b	b	h	h	h	h	a	h	b	a	h	-	h	b	h	a	b	b	h	a	h	a	b	-	h
Pepper1.55ch01	20006356	C	C	A	h	h	h	h	a	b	a	h	h	h	a	a	b	b	h	a	h	-	h	a	h	b	a	a	h	h	a	a	b	a	h	a	h	h	h	a	h	b	h	a	h	a	h	-	h
Pepper1.55ch01	20158614	C	C	T	b	h	a	h	a	b	a	h	h	h	a	a	b	b	h	a	h	b	h	h	h	b	b	a	h	h	a	a	b	a	h	-	h	h	h	a	h	b	h	a	a	a	h	-	h
Pepper1.55ch01	22488025	A	C	A	h	b	a	h	a	b	a	h	h	a	a	a	b	b	h	a	a	b	h	h	h	b	-	a	h	h	a	a	-	a	h	a	h	h	h	h	h	h	b	a	-	-	h	-	h
Pepper1.55ch01	22488646	C	T	C	h	h	b	h	a	b	a	b	h	b	a	a	b	b	h	a	-	-	h	a	a	-	a	a	h	a	a	a	-	-	h	-	a	a	h	-	h	b	h	a	-	a	b	-	h
Pepper1.55ch01	23062930	T	C	T	b	b	h	h	a	b	a	h	h	h	a	a	b	b	h	a	b	b	h	h	h	b	a	a	h	a	a	a	b	a	h	b	h	h	h	h	h	h	a	a	b	a	h	b	h
Pepper1.55ch01	23525551	T	T	A	b	b	b	b	b	b	b	b	b	b	b	b	b	b	b	b	b	-	b	b	b	b	b	b	b	b	b	b	b	b	b	b	b	b	b	b	b	b	a	a	a	a	a	-	h
Pepper1.55ch01	26185363	T	T	C	b	b	-	b	-	b	b	b	b	-	b	b	b	-	b	b	b	b	-	-	-	-	b	b	b	b	b	-	-	-	b	-	b	b	-	-	-	b	h	a	a	a	a	-	a
Pepper1.55ch01	27111399	A	C	A	b	b	h	h	a	b	-	h	b	a	a	a	b	b	h	a	b	b	h	h	-	-	-	a	h	b	a	a	b	a	h	a	a	b	-	a	a	-	b	a	-	a	a	b	h
Pepper1.55ch01	30245403	A	A	G	b	b	b	b	b	b	b	b	b	b	b	b	b	b	b	b	b	b	b	b	b	-	-	b	b	b	b	b	b	b	b	-	b	b	b	b	b	b	h	a	a	a	b	b	a
Pepper1.55ch01	35140000	T	T	G	b	b	b	b	b	b	b	-	b	b	b	b	b	b	b	b	b	b	b	b	b	b	-	b	b	b	b	b	-	b	b	b	b	b	b	b	b	b	b	a	-	a	a	-	h
Pepper1.55ch01	35271261	C	G	C	b	b	b	b	b	b	b	b	b	b	b	b	b	b	b	b	b	b	b	b	b	-	b	b	b	b	b	b	b	b	b	b	b	b	b	b	b	b	h	a	a	a	a	b	b
Pepper1.55ch01	38761638	T	T	A	b	h	h	h	a	b	a	b	h	b	a	b	b	b	h	h	b	-	h	b	a	a	b	a	h	h	a	a	b	a	h	a	h	b	h	h	h	a	h	a	h	a	h	-	h
Pepper1.55ch01	38763884	G	G	T	h	h	h	h	a	b	a	h	h	h	a	b	b	b	h	h	b	-	h	h	h	b	h	a	h	h	a	a	-	a	h	-	h	b	h	a	h	a	h	a	a	a	a	b	b
Pepper1.55ch01	40000908	G	G	C	h	b	h	h	h	b	a	b	a	h	a	b	h	b	h	h	h	b	h	b	h	h	a	a	b	h	a	h	b	a	h	b	h	b	h	a	h	a	h	a	h	h	a	-	a
Pepper1.55ch01	40027780	T	T	A	h	a	h	h	a	b	a	b	a	h	a	b	h	b	h	h	-	-	h	a	h	a	b	a	b	h	a	a	-	h	h	-	a	b	h	a	b	a	h	a	a	a	a	-	a
Pepper1.55ch01	40664513	C	T	C	a	-	h	h	h	b	a	a	a	b	a	b	h	b	h	h	a	b	h	b	h	b	b	a	b	h	a	h	b	a	h	a	h	b	h	a	h	a	a	a	b	b	a	b	a
Pepper1.55ch01	41030738	T	C	T	h	a	h	h	h	b	a	a	a	b	a	b	h	b	h	h	a	b	h	b	h	a	h	a	b	a	a	h	b	b	a	h	a	b	h	a	b	a	h	a	a	a	a	-	h
Pepper1.55ch01	41137201	C	C	T	h	a	h	h	a	b	a	a	a	b	a	b	h	b	h	h	b	-	h	h	a	-	a	a	b	h	a	h	b	h	a	-	a	b	h	a	h	a	h	a	a	a	a	-	h
Pepper1.55ch01	42297930	T	G	T	-	b	-	b	b	b	b	b	-	-	b	b	h	b	a	b	-	-	-	-	-	-	a	a	b	a	b	b	b	-	a	-	b	-	b	-	a	-	-	b	b	a	b	-	a
Pepper1.55ch01	43313630	T	C	T	b	-	a	a	b	b	-	b	-	h	h	b	h	b	h	h	-	-	b	b	-	-	-	a	b	h	a	b	b	a	h	b	-	b	b	a	b	-	b	a	h	b	a	-	-
Pepper1.55ch01	44287146	G	C	G	b	b	b	b	b	b	b	b	b	b	b	b	h	b	h	b	h	-	h	b	-	a	b	a	b	h	b	b	b	b	h	-	b	b	b	a	h	a	b	b	a	a	b	b	a
Pepper1.55ch01	47793798	A	A	G	h	a	a	h	h	b	a	b	a	h	h	b	b	b	h	h	h	-	h	h	a	-	-	a	b	h	h	h	b	b	h	-	h	b	b	a	h	a	b	a	a	b	h	-	a
Pepper1.55ch01	56304967	C	C	A	a	a	h	a	a	h	h	h	a	a	h	h	a	b	h	h	a	a	h	a	a	h	a	h	h	a	a	h	a	b	h	a	a	h	a	b	a	a	b	b	a	a	a	a	h
Pepper1.55ch01	57937626	G	G	A	h	a	a	h	b	h	a	b	a	h	a	b	h	b	a	h	-	-	h	h	b	b	a	a	b	a	h	h	-	b	h	b	h	b	b	a	h	a	b	a	b	a	a	a	a
Pepper1.55ch01	59095111	A	A	T	h	h	a	h	a	h	a	b	a	h	h	b	h	b	h	h	h	h	h	b	h	h	b	a	b	h	h	a	b	h	h	h	h	b	-	a	h	a	b	a	h	h	h	b	a
Pepper1.55ch01	60778657	T	T	A	h	a	a	h	h	h	a	-	a	h	h	b	b	b	h	h	b	-	h	b	h	a	a	a	b	a	h	h	-	a	h	a	h	b	b	a	h	a	b	a	a	a	h	-	a
Pepper1.55ch01	60778675	A	A	G	h	h	a	h	h	h	a	-	a	h	h	b	b	b	h	h	b	-	h	b	h	a	a	a	b	a	h	h	-	h	h	a	h	b	b	a	h	a	b	a	a	a	h	b	a
Pepper1.55ch01	61496208	C	C	T	h	a	a	b	h	h	h	b	a	h	h	b	h	b	h	h	h	b	h	a	h	a	a	a	b	h	h	h	-	h	h	-	h	b	b	a	h	a	b	a	h	b	a	b	a
Pepper1.55ch01	61797403	A	G	A	h	h	a	h	b	h	h	b	a	h	h	b	h	b	h	h	h	-	h	h	h	-	b	a	b	h	h	h	-	b	h	b	a	b	b	a	h	a	b	a	a	h	h	-	a
Pepper1.55ch01	62040199	G	G	T	h	h	a	h	a	h	h	h	a	h	h	b	a	b	h	h	-	-	b	a	h	-	h	a	b	h	h	h	-	b	b	-	h	b	b	a	h	a	b	a	-	a	b	b	a
Pepper1.55ch01	62101435	G	G	A	a	-	a	b	b	a	-	-	a	h	h	b	h	b	a	h	b	-	a	b	b	-	a	a	b	h	h	a	b	a	h	b	a	b	b	a	a	a	b	a	a	-	a	b	a
Pepper1.55ch01	64254374	G	G	A	h	h	a	h	h	h	a	b	a	h	h	b	h	b	h	h	h	-	h	h	h	a	h	a	b	h	h	h	b	h	h	-	h	b	b	a	h	a	b	a	b	h	h	h	a
Pepper1.55ch01	69584311	T	C	T	b	b	b	b	b	b	b	b	b	b	b	b	h	b	a	b	h	-	h	h	b	a	-	a	b	h	b	h	-	a	h	b	b	b	b	b	h	a	b	b	b	b	h	-	a
Pepper1.55ch01	77545070	C	C	A	b	a	a	h	a	h	a	b	a	h	h	b	h	b	a	h	h	a	h	h	h	-	a	a	b	h	h	a	b	h	h	-	h	b	b	-	h	a	b	a	a	b	h	-	a
Pepper1.55ch01	96273238	T	G	T	b	b	b	b	-	b	b	b	b	b	b	b	a	-	a	b	-	-	h	h	b	-	a	a	b	h	b	h	-	h	h	-	b	b	-	a	h	a	b	b	-	h	h	-	a
Pepper1.55ch01	121716910	C	C	T	b	b	b	b	b	b	b	b	b	b	b	b	h	b	a	b	a	b	h	h	b	a	b	a	b	h	b	h	-	a	h	-	b	b	b	h	h	a	b	b	a	a	-	a	a
Pepper1.55ch01	122313802	T	T	C	b	a	a	h	a	h	a	b	a	b	h	b	h	b	a	h	h	b	h	h	b	-	b	a	b	b	h	b	b	a	h	b	h	b	b	b	h	a	b	a	b	h	a	-	a
Pepper1.55ch01	122314198	C	C	T	b	a	a	a	h	h	h	b	a	b	a	b	h	b	a	b	h	-	h	h	h	-	h	a	b	h	h	h	-	a	h	a	h	b	b	h	h	a	b	a	h	h	b	-	a
Pepper1.55ch01	127044007	G	G	A	b	a	a	h	h	h	b	b	a	b	h	b	h	b	a	h	h	-	b	h	a	-	-	a	b	b	h	h	a	-	h	b	h	b	b	b	h	a	b	a	h	a	h	-	a
Pepper1.55ch01	127044253	T	T	A	b	a	a	h	h	h	h	b	a	b	h	b	h	b	a	b	a	-	h	b	-	b	-	a	b	b	h	h	b	a	h	-	a	b	b	h	a	a	b	a	h	a	a	-	a
Pepper1.55ch01	130844554	A	G	A	b	a	a	h	h	h	a	b	a	b	h	b	h	b	a	b	h	b	h	h	h	a	a	a	b	h	h	h	-	a	h	b	h	b	b	h	h	a	b	a	h	h	h	a	a
Pepper1.55ch01	130913434	C	C	T	b	a	a	h	h	h	a	b	a	b	h	b	h	b	a	b	h	a	h	h	h	a	b	a	b	h	h	h	a	a	h	-	h	b	b	h	h	a	b	a	a	h	h	b	a
Pepper1.55ch01	156198789	G	A	G	b	-	a	b	b	h	-	b	a	b	h	b	b	b	a	b	b	b	h	b	b	b	-	a	b	h	h	a	b	a	h	b	b	b	b	h	b	a	b	a	-	-	b	-	a
Pepper1.55ch01	156439921	T	T	C	b	a	a	h	h	h	a	b	a	b	h	b	h	b	a	b	h	-	b	b	h	-	a	a	b	h	h	h	a	a	h	-	h	b	b	h	h	a	b	a	a	h	h	h	a
Pepper1.55ch01	157581072	T	T	C	a	h	a	h	a	b	a	h	a	h	a	b	h	b	h	h	b	-	h	h	h	b	a	a	b	h	a	h	b	a	a	a	h	b	h	a	h	a	a	a	a	h	a	-	h
Pepper1.55ch01	157647992	C	C	A	h	-	b	h	a	b	a	a	a	h	a	b	h	b	h	a	b	-	a	-	-	-	h	a	b	h	a	b	b	b	a	-	-	-	h	a	a	a	-	a	-	b	b	-	-
Pepper1.55ch01	158452848	A	A	G	b	b	b	b	b	b	b	b	b	b	b	b	b	b	b	b	b	-	b	b	b	-	-	b	b	b	b	b	-	b	b	-	b	b	b	b	b	b	h	a	a	a	h	-	h
Pepper1.55ch01	158752874	T	T	G	b	-	b	b	b	b	b	b	b	b	b	b	b	b	b	b	b	-	b	-	b	b	b	b	b	b	b	b	b	b	b	b	b	b	b	b	b	b	a	a	a	a	h	-	b
Pepper1.55ch01	159140957	G	T	G	h	b	a	b	b	a	b	a	b	a	h	b	b	b	b	b	a	-	a	b	b	-	b	b	b	b	h	a	a	b	b	b	a	a	b	h	b	b	a	b	h	a	a	b	a
Pepper1.55ch01	159319486	G	A	G	h	-	a	h	b	a	h	a	h	a	h	b	h	b	h	h	a	-	h	h	h	-	b	h	h	b	h	a	a	-	h	b	a	a	b	h	b	b	a	h	b	a	a	-	a
Pepper1.55ch01	159604300	A	G	A	b	-	a	h	b	a	b	a	a	a	-	-	a	-	b	b	a	-	a	-	b	a	b	a	h	b	h	a	-	-	h	h	a	a	b	b	b	-	-	b	-	a	a	-	-
Pepper1.55ch01	159819285	G	G	T	-	a	a	h	a	h	a	b	a	b	h	b	b	b	a	b	-	-	b	h	a	b	h	a	b	h	h	h	b	a	h	-	a	b	b	b	h	a	b	a	h	h	h	-	a
Pepper1.55ch01	160335472	A	A	C	b	a	a	a	h	h	a	b	a	b	h	b	b	b	a	b	a	b	b	h	h	a	a	a	b	h	h	b	-	-	h	b	h	b	b	a	h	a	b	a	a	h	h	h	a
Pepper1.55ch01	160837906	A	A	T	b	a	a	h	h	h	a	b	a	b	h	b	b	b	a	b	h	a	b	a	h	a	h	a	b	a	h	h	b	a	h	a	h	b	b	h	h	h	b	a	b	a	h	-	a
Pepper1.55ch01	161127845	G	C	G	b	a	-	h	b	h	a	b	a	b	h	b	b	b	a	b	-	-	b	a	b	-	b	a	b	h	h	h	b	-	h	-	b	b	b	-	h	a	-	a	-	b	h	-	a
Pepper1.55ch01	161154971	A	G	A	b	a	a	h	a	h	a	b	a	b	a	b	b	b	a	b	h	a	b	h	a	b	b	a	b	h	h	h	a	a	h	-	h	b	b	h	h	a	b	a	a	b	h	-	a
Pepper1.55ch01	162026330	C	C	A	b	a	a	a	a	h	a	b	a	b	a	b	b	b	b	b	b	-	b	b	h	-	-	b	b	b	h	b	a	b	b	-	-	b	b	b	b	-	b	a	b	-	h	-	a
Pepper1.55ch01	163187466	T	T	G	b	a	a	a	h	h	a	b	a	b	h	b	b	b	a	b	h	a	b	b	h	-	a	a	b	h	h	h	-	a	h	b	h	h	b	a	h	a	b	h	h	b	a	b	a
Pepper1.55ch01	163313418	G	G	A	b	a	a	a	h	h	a	b	a	b	h	b	b	h	a	b	-	-	b	h	h	-	a	a	b	h	h	h	a	a	h	b	h	h	b	-	h	a	b	h	a	b	b	a	a
Pepper1.55ch01	163475812	G	G	A	b	a	a	a	h	h	a	b	a	b	h	b	b	b	a	b	b	-	b	h	a	a	b	a	b	h	h	h	b	a	h	a	h	h	b	a	h	a	b	h	h	b	b	b	a
Pepper1.55ch01	166022658	T	T	G	b	b	b	b	b	b	b	b	b	-	b	b	b	b	a	b	b	-	b	-	b	-	-	a	b	h	b	h	-	a	h	a	b	h	b	-	b	-	b	b	b	-	b	-	b
Pepper1.55ch01	166214002	T	T	C	b	a	a	a	h	h	a	b	h	b	b	b	b	b	a	b	-	-	b	b	h	a	a	a	b	h	h	h	-	b	h	-	b	b	b	b	h	a	b	h	h	b	h	h	a
Pepper1.55ch01	167747335	T	T	G	b	a	a	a	h	h	a	b	a	h	b	b	b	b	a	b	b	a	b	h	h	-	b	a	b	h	h	h	a	h	h	b	b	h	b	b	h	a	b	h	b	b	h	a	a
Pepper1.55ch01	167949346	G	T	G	b	a	a	a	h	h	a	b	h	h	b	h	b	b	a	b	h	-	b	a	h	a	-	a	b	h	h	h	-	b	h	a	b	b	b	b	h	a	b	h	a	b	h	-	a
Pepper1.55ch01	168850228	C	C	G	b	a	a	a	h	h	a	b	h	h	b	b	b	b	a	b	-	a	b	a	h	-	b	a	b	a	h	h	a	a	h	-	-	h	b	-	h	a	b	h	-	-	a	b	a
Pepper1.55ch01	169418977	T	C	T	b	a	a	a	h	b	a	b	h	h	b	h	b	b	a	b	-	-	b	h	a	a	-	a	b	h	h	h	a	h	h	b	b	h	b	h	a	-	b	h	a	b	h	a	a
Pepper1.55ch01	170255805	T	C	T	b	-	a	a	h	h	-	b	a	h	b	h	b	b	a	a	b	-	b	b	-	-	b	a	b	h	h	a	a	a	h	-	-	b	b	b	h	a	b	h	-	b	-	b	a
Pepper1.55ch01	170573049	A	A	T	-	a	a	a	b	b	a	b	a	b	b	a	b	b	a	h	a	a	b	a	a	a	b	a	b	h	h	h	-	-	h	-	b	h	b	-	h	a	b	h	-	-	a	-	a
Pepper1.55ch01	170582446	G	G	A	b	a	a	a	h	h	a	b	b	h	b	h	b	b	a	h	-	-	b	a	a	-	-	a	b	h	h	h	a	b	h	a	b	a	b	a	h	a	b	a	-	-	-	-	a
Pepper1.55ch01	171737784	C	C	A	b	a	a	a	h	h	a	b	h	h	b	h	b	b	a	h	h	a	b	-	a	a	b	a	b	a	h	h	a	h	h	-	b	h	b	h	h	a	b	h	h	b	a	-	a
Pepper1.55ch01	173698817	G	A	G	b	-	a	a	h	h	a	b	b	h	b	b	b	b	a	h	a	a	b	b	-	-	-	a	b	h	b	b	-	h	b	-	b	h	b	a	h	a	b	a	-	b	a	b	a
Pepper1.55ch01	175976819	G	G	C	b	-	b	b	b	b	b	b	b	b	b	b	a	b	a	b	a	-	a	h	b	h	h	a	b	h	b	h	b	a	h	h	b	b	b	a	h	a	b	b	-	a	b	b	a
Pepper1.55ch01	175987306	T	T	C	b	b	b	b	-	b	b	b	b	b	b	b	h	b	a	b	a	b	h	h	b	a	h	a	b	h	b	h	b	-	h	h	b	b	b	h	h	a	b	b	a	-	h	-	a
Pepper1.55ch01	177275382	G	G	C	b	a	a	a	h	h	a	b	h	a	b	a	b	b	b	h	-	-	b	b	a	-	b	b	b	b	h	b	a	b	b	-	b	b	b	b	b	b	b	b	a	-	a	b	a
Pepper1.55ch01	177280164	T	T	G	b	a	a	a	h	h	a	b	h	h	b	h	b	b	-	h	b	b	b	b	a	-	b	b	b	b	h	b	a	b	b	-	b	b	b	b	b	b	b	h	a	-	h	-	a
Pepper1.55ch01	178488660	T	T	C	b	a	a	a	h	h	a	b	h	h	b	h	b	b	a	h	h	a	b	b	a	b	-	a	b	h	h	h	a	h	b	b	b	h	b	a	h	a	b	h	a	h	h	a	a
Pepper1.55ch01	178696761	T	T	C	b	a	a	a	h	h	a	b	h	h	b	h	b	b	b	h	b	-	b	b	a	b	-	b	b	b	h	b	-	b	b	b	b	b	b	b	b	b	b	h	a	h	h	b	a
Pepper1.55ch01	179327294	C	T	C	b	a	a	a	h	h	a	b	h	h	b	h	b	b	a	h	h	a	b	a	a	b	b	a	b	h	h	h	a	a	b	b	b	h	b	h	h	b	b	h	a	h	h	a	a
Pepper1.55ch01	188008941	G	G	T	-	a	a	a	a	h	a	b	b	a	b	a	b	b	a	h	a	-	b	h	a	b	b	a	b	h	h	h	-	-	b	-	b	h	b	h	h	a	h	a	h	h	a	-	a
Pepper1.55ch01	192788163	A	A	T	b	a	a	a	h	h	a	b	a	b	b	h	b	b	a	h	h	-	b	b	a	h	b	a	b	h	h	h	a	h	b	-	b	h	b	a	h	b	b	h	a	h	h	b	a
Pepper1.55ch01	201160058	A	A	G	b	a	a	a	b	h	a	b	h	b	b	h	b	b	a	h	h	-	b	h	a	a	b	a	b	h	h	h	-	h	b	h	b	h	b	b	a	b	b	h	a	h	h	b	a
Pepper1.55ch01	202559487	C	C	G	b	a	a	a	h	h	a	b	h	h	b	h	b	b	a	h	h	a	b	h	a	a	b	a	b	h	h	h	a	a	b	a	b	h	b	b	h	h	b	h	a	b	b	-	a
Pepper1.55ch01	205330418	T	T	A	b	a	a	a	h	h	a	b	b	h	b	h	b	b	a	h	h	a	b	a	a	-	-	a	b	h	h	h	a	a	b	a	a	h	b	b	h	b	b	h	-	b	a	b	a
Pepper1.55ch01	206602811	T	G	T	-	-	a	a	b	h	a	b	a	b	b	b	b	b	b	b	b	b	b	b	a	b	-	b	b	b	h	b	a	-	b	-	b	b	b	b	b	-	b	a	a	b	h	b	a
Pepper1.55ch01	217893952	A	A	G	-	a	a	a	a	a	a	b	a	h	b	b	b	b	a	h	h	-	b	-	a	-	b	a	b	b	h	h	-	h	b	-	b	h	b	-	a	h	b	b	a	a	h	-	a
Pepper1.55ch01	217894247	C	C	T	-	a	a	a	a	a	a	b	a	h	b	b	b	b	a	h	a	-	b	a	a	-	b	a	b	b	h	b	-	a	b	-	b	h	b	b	a	h	b	b	a	a	a	-	a
Pepper1.55ch01	220075848	T	C	T	b	-	a	a	a	h	a	b	h	a	b	-	b	b	b	h	b	-	b	-	a	-	-	-	b	b	b	b	-	-	b	b	b	b	b	b	b	b	b	b	-	-	b	-	a
Pepper1.55ch01	220189407	C	T	C	b	h	a	a	h	h	a	h	h	h	b	h	b	b	a	h	h	-	b	h	a	-	b	a	b	h	h	b	a	b	b	-	b	h	b	b	a	h	b	b	b	h	-	-	a
Pepper1.55ch01	222174739	G	G	T	b	b	a	a	h	h	h	h	h	a	b	h	b	b	h	h	h	a	b	h	a	a	b	a	b	h	b	a	a	h	b	b	h	h	b	b	b	h	b	h	h	a	a	b	a
Pepper1.55ch01	222326647	C	C	A	b	-	a	a	h	h	h	h	a	h	b	h	b	b	h	h	b	-	b	h	a	a	b	a	b	h	b	h	-	a	b	b	b	h	b	a	b	h	b	h	b	h	a	-	a
Pepper1.55ch01	222328662	T	T	G	b	b	a	a	b	h	h	h	h	h	b	h	b	b	h	a	b	-	b	-	a	-	-	a	b	h	b	b	-	a	b	b	h	a	b	a	b	b	b	h	b	h	a	-	a
Pepper1.55ch01	223095303	C	C	T	b	a	a	a	h	h	a	b	h	h	b	h	b	b	a	h	h	-	b	h	a	a	b	a	b	b	h	h	a	a	b	a	b	h	b	h	h	a	b	h	a	-	h	h	a
Pepper1.55ch01	225494478	C	C	A	h	a	b	h	h	h	b	b	a	a	a	h	a	h	h	h	a	-	h	b	a	h	b	h	h	h	b	h	a	a	h	a	a	h	b	a	b	a	a	b	a	a	b	-	h
Pepper1.55ch01	225790862	C	C	T	a	-	b	h	b	b	b	b	h	-	a	h	a	b	a	b	a	b	a	-	a	a	b	b	h	h	b	-	b	b	h	a	a	h	b	a	b	-	a	b	-	a	b	-	b
Pepper1.55ch01	227411412	C	T	C	h	h	a	a	b	a	h	h	h	h	b	h	b	b	h	h	a	-	h	b	a	a	b	a	h	h	h	b	a	a	b	b	b	h	h	a	b	h	b	h	a	a	h	-	b
Pepper1.55ch01	227741519	T	C	T	h	h	a	a	b	a	h	h	h	h	b	h	b	b	h	h	a	b	h	h	h	a	b	a	h	h	h	h	a	a	b	b	b	h	h	a	b	h	b	h	a	h	a	b	b
Pepper1.55ch01	230156553	C	C	G	h	a	a	a	b	a	a	-	a	h	b	h	b	b	a	a	a	-	a	a	-	-	b	a	h	h	h	h	-	a	b	b	-	b	h	a	b	a	b	a	a	-	-	-	-
Pepper1.55ch01	232277434	G	T	G	h	h	a	a	b	a	h	h	h	h	b	h	b	b	b	h	a	-	h	h	a	-	b	a	b	h	h	h	a	b	b	-	b	h	h	h	b	h	b	b	b	a	h	b	h
Pepper1.55ch01	232544060	G	G	T	b	b	a	a	h	a	b	a	b	h	b	b	b	b	h	b	a	b	b	b	a	b	b	a	h	b	h	b	-	b	b	h	h	b	b	a	b	a	b	h	-	b	h	-	b
Pepper1.55ch01	233066315	A	A	G	h	a	a	a	h	a	h	a	h	h	b	h	b	b	h	h	a	b	h	h	a	a	b	a	h	h	h	h	a	a	b	a	h	h	b	a	b	h	b	b	b	b	b	h	b
Pepper1.55ch01	233066480	T	T	G	h	a	a	a	h	a	h	a	h	h	b	h	b	b	h	h	a	b	h	h	a	a	b	a	h	h	h	h	a	a	b	a	h	h	b	a	b	h	b	b	b	b	b	h	b
Pepper1.55ch01	234868362	T	T	A	b	b	b	b	b	b	b	a	b	b	b	b	h	h	b	b	a	a	a	b	b	h	a	b	h	h	b	b	b	b	b	h	b	h	b	h	b	b	b	b	a	b	b	a	a
Pepper1.55ch01	241041992	A	C	A	h	a	a	a	h	a	b	a	h	b	b	h	b	b	h	h	a	b	h	a	a	b	b	a	h	h	h	h	a	h	b	b	h	h	b	-	b	b	b	h	b	h	b	-	h
Pepper1.55ch01	241468194	G	G	A	h	h	a	a	h	a	a	a	h	h	b	h	b	b	h	h	a	b	h	a	a	-	b	a	h	h	h	h	a	a	b	b	h	a	b	a	b	a	b	b	-	b	b	-	b
Pepper1.55ch01	247916008	T	T	C	h	h	a	a	h	a	a	a	h	h	b	h	b	b	h	h	a	-	h	h	a	-	b	a	b	h	h	h	-	-	b	a	a	h	b	a	b	b	h	b	a	b	h	-	h
Pepper1.55ch01	249965857	T	T	C	h	a	a	a	b	a	b	a	h	b	b	h	b	b	h	h	a	-	b	a	a	-	b	a	h	h	h	a	a	-	h	b	b	h	h	a	b	h	b	a	a	a	a	-	b
Pepper1.55ch01	250668316	T	C	T	b	-	a	a	b	a	-	-	h	b	b	h	b	b	a	b	a	b	b	a	a	b	b	a	a	h	h	h	-	a	a	-	b	a	b	a	b	b	-	b	b	b	b	b	b
Pepper1.55ch01	252800803	G	G	A	h	a	a	h	b	a	b	h	h	b	b	h	b	b	h	h	a	-	b	-	a	b	b	a	a	a	h	h	a	h	h	a	b	h	h	a	b	h	b	a	h	h	-	-	b
Pepper1.55ch01	252910342	C	G	C	b	a	a	b	b	a	b	b	b	b	b	a	b	b	-	a	b	b	b	b	a	b	b	b	b	b	a	b	-	b	b	-	b	-	h	b	b	-	b	a	-	b	-	-	a
Pepper1.55ch01	253428809	G	G	A	h	-	a	h	b	a	b	a	b	b	b	h	b	b	h	h	a	b	b	a	a	a	b	a	a	a	a	a	-	a	h	a	b	h	h	a	b	b	b	a	b	b	h	-	h
Pepper1.55ch01	253540899	A	A	T	h	a	a	h	b	a	b	h	b	b	b	h	b	b	h	h	a	b	b	h	a	a	b	a	a	h	a	h	a	h	h	-	b	h	h	a	b	h	b	a	a	b	b	b	h
Pepper1.55ch01	253834391	T	T	C	h	a	a	h	b	a	b	h	b	b	b	a	b	b	h	h	a	b	b	a	a	-	b	a	a	h	a	h	b	h	h	-	b	h	a	a	b	a	b	a	h	b	h	-	h
Pepper1.55ch01	253834411	G	G	A	h	a	a	h	b	a	b	h	b	b	b	h	b	b	h	h	a	b	b	a	a	b	b	a	a	h	a	h	b	h	h	-	b	h	a	a	b	a	b	a	h	b	h	-	h
Pepper1.55ch01	257077383	A	C	A	h	h	a	h	b	a	h	a	a	a	a	b	h	b	h	h	-	-	a	h	b	a	b	h	h	b	h	a	a	b	h	b	a	a	b	b	h	a	b	b	b	b	b	-	b
Pepper1.55ch01	257221213	A	G	A	h	h	a	h	b	a	h	a	a	a	a	b	h	b	h	h	a	-	a	a	h	-	b	h	h	b	h	a	-	b	h	b	a	a	b	h	h	a	b	b	b	b	b	h	b
Pepper1.55ch01	257532014	C	T	C	h	h	a	h	b	a	h	a	a	a	a	b	h	b	h	h	a	h	a	a	b	a	b	h	h	b	h	a	a	a	h	-	a	a	b	h	h	a	b	b	b	b	b	-	b
Pepper1.55ch01	257703976	A	G	A	h	h	a	h	b	a	b	a	a	a	a	b	h	b	h	h	a	-	a	b	h	-	b	h	h	b	h	a	-	h	h	b	h	a	b	b	h	a	b	b	b	b	b	a	b
Pepper1.55ch01	258033675	A	C	A	a	h	a	b	b	a	h	a	a	a	a	b	h	b	h	h	-	-	a	h	a	a	b	a	h	b	h	a	a	b	b	-	a	a	b	a	h	a	b	b	b	b	b	-	b
Pepper1.55ch01	258352907	G	T	G	b	h	a	h	b	a	h	a	a	a	a	b	h	b	h	h	a	-	a	b	-	-	b	h	h	b	h	-	-	-	h	b	a	a	b	b	h	a	b	b	-	b	b	-	b
Pepper1.55ch01	258505164	T	C	T	h	b	a	a	b	a	b	b	h	b	b	h	b	b	b	h	b	b	b	b	a	b	-	b	b	b	h	b	a	-	b	b	b	b	h	b	b	b	b	a	a	a	h	b	h
Pepper1.55ch01	263720073	C	C	T	h	h	a	a	b	a	h	h	a	h	b	h	b	b	h	h	a	b	h	h	a	b	b	a	h	h	h	h	a	a	b	h	b	h	h	a	b	h	b	h	b	h	-	-	b
Pepper1.55ch01	264001094	A	T	A	h	h	a	a	b	a	a	b	b	a	b	h	b	b	h	h	a	-	b	h	a	-	b	a	h	h	h	h	a	-	b	b	b	h	h	a	b	h	b	h	h	h	h	b	b
Pepper1.55ch01	264021853	C	T	C	h	a	a	a	b	a	h	h	b	h	b	h	b	b	h	h	a	-	h	h	a	-	b	a	h	h	h	h	a	b	b	-	b	h	h	a	b	b	b	h	h	h	h	b	b
Pepper1.55ch01	267662126	C	A	C	-	b	a	-	b	a	b	a	-	-	-	b	b	b	a	-	-	-	b	-	-	a	b	-	a	b	a	b	a	b	a	-	-	-	a	-	b	a	b	a	a	-	b	-	b
Pepper1.55ch01	268601245	G	G	A	h	b	a	h	b	a	b	h	h	b	b	h	b	b	a	h	a	a	b	b	a	b	b	a	a	h	h	h	-	a	h	a	b	h	a	a	b	h	b	a	h	h	h	-	h
Pepper1.55ch01	269641439	A	A	G	h	a	a	a	b	a	b	b	b	b	b	h	b	b	b	h	b	-	b	b	a	-	-	b	b	b	a	b	h	b	b	-	b	b	h	b	b	b	b	a	-	b	h	b	h
Pepper1.55ch01	269685788	T	C	T	b	a	a	h	b	a	b	-	b	b	b	b	b	b	h	h	b	b	h	a	a	-	b	a	a	h	a	h	-	-	b	a	b	a	b	h	b	b	b	a	a	b	h	b	-
Pepper1.55ch02	1374946	C	C	T	h	-	h	h	h	h	a	h	h	h	b	h	h	a	h	a	a	a	b	h	h	b	h	h	b	b	h	h	b	b	a	-	h	a	h	b	b	-	h	b	b	h	a	-	a
Pepper1.55ch02	2507558	G	G	T	b	h	b	b	h	h	a	h	a	b	b	h	h	a	a	a	h	-	h	h	h	a	b	h	h	b	h	h	-	b	a	a	b	h	h	b	b	-	b	b	b	h	a	h	h
Pepper1.55ch02	2903891	C	C	T	b	b	b	b	h	h	a	h	a	b	b	a	h	h	h	a	a	-	h	b	a	a	-	h	h	b	h	a	a	b	a	-	h	a	h	b	b	h	b	b	b	-	a	b	h
Pepper1.55ch02	2926556	A	A	G	-	h	b	b	h	h	a	h	a	b	b	h	h	b	h	a	a	-	h	b	b	a	h	a	h	b	h	h	-	b	a	a	h	h	h	-	b	h	b	b	b	a	a	b	b
Pepper1.55ch02	4324917	G	G	A	b	a	b	b	a	h	a	h	a	b	b	h	h	a	h	a	a	-	h	h	h	a	h	h	h	b	h	a	-	b	a	-	h	h	h	b	b	a	b	-	-	h	a	-	h
Pepper1.55ch02	4610520	A	A	T	b	h	b	b	h	h	a	h	a	b	b	h	h	h	a	a	a	-	h	h	h	a	a	h	h	b	h	h	a	b	a	a	b	h	h	b	b	-	b	b	b	b	a	-	h
Pepper1.55ch02	4610549	T	T	A	b	h	b	b	h	h	a	h	a	b	b	h	h	h	a	a	a	-	h	h	h	a	-	h	h	b	h	h	a	-	a	a	b	h	h	b	b	-	b	b	b	-	a	-	h
Pepper1.55ch02	5148140	T	T	A	h	b	b	a	-	-	a	b	h	b	a	b	a	b	h	h	-	-	h	h	-	-	-	-	h	h	b	-	-	a	a	-	a	-	-	a	b	a	a	b	-	-	-	-	a
Pepper1.55ch02	6361201	A	A	G	h	-	b	b	a	b	h	b	b	a	h	a	b	a	h	a	b	a	b	-	-	b	a	b	b	b	h	h	-	b	a	a	-	h	b	-	b	b	a	-	-	a	a	-	a
Pepper1.55ch02	8648534	G	G	A	a	a	h	a	a	h	a	b	h	h	h	h	h	a	a	a	a	a	b	b	a	b	a	h	b	b	h	h	b	-	a	-	a	h	h	b	b	b	h	b	b	a	a	-	a
Pepper1.55ch02	8845379	G	G	A	h	a	-	h	-	h	a	b	a	h	a	h	h	a	h	a	-	-	b	b	a	b	-	h	b	b	h	h	-	-	a	a	b	h	h	b	b	a	h	b	-	a	a	-	a
Pepper1.55ch02	12134165	A	A	G	b	a	h	h	a	h	h	b	h	a	h	h	a	a	h	a	a	-	b	b	a	-	h	h	b	b	h	b	-	-	h	-	b	h	h	b	b	a	a	b	-	a	a	-	a
Pepper1.55ch02	12135142	G	G	C	h	a	h	h	a	h	h	b	h	h	h	h	a	a	h	a	-	-	b	b	a	b	-	h	b	b	h	h	b	-	h	h	h	h	h	b	b	-	h	b	b	a	a	-	a
Pepper1.55ch02	14338329	C	C	A	b	a	h	h	a	h	h	b	h	h	h	a	a	a	h	a	h	-	b	b	a	h	b	h	h	b	h	a	b	-	h	a	a	h	h	b	b	a	h	b	b	a	b	-	a
Pepper1.55ch02	14588905	T	T	G	h	a	b	h	a	h	h	b	h	h	h	h	a	a	h	a	b	-	b	b	a	b	h	h	h	b	h	h	-	b	h	a	h	h	a	b	b	a	h	b	b	a	a	-	a
Pepper1.55ch02	14847242	G	T	G	h	a	h	h	a	h	h	b	h	b	h	b	a	a	h	a	h	a	b	b	a	b	-	h	h	b	h	h	b	b	h	-	b	h	h	b	b	b	h	b	b	a	h	b	a
Pepper1.55ch02	15147784	C	C	T	h	a	h	h	a	h	h	b	h	b	h	h	a	a	h	a	a	a	b	-	a	b	a	h	h	b	h	h	b	b	h	-	h	a	h	b	b	h	h	b	b	a	a	-	a
Pepper1.55ch02	23494312	G	A	G	b	a	a	h	a	h	h	b	b	h	a	b	a	a	b	a	a	-	b	b	a	a	a	h	h	b	h	h	b	b	h	-	h	b	h	b	b	b	h	b	b	a	b	-	a
Pepper1.55ch02	23738523	C	A	C	b	h	a	h	a	b	a	b	b	h	h	a	a	a	h	a	b	b	b	b	a	b	b	h	h	b	h	h	-	b	h	a	h	b	h	b	b	h	h	b	b	a	h	-	a
Pepper1.55ch02	29446129	T	A	T	b	h	a	h	-	h	h	b	b	h	h	h	a	a	h	a	h	a	b	b	a	b	b	h	h	b	h	h	-	b	h	a	b	h	h	b	b	h	h	b	b	a	h	-	a
Pepper1.55ch02	29600945	C	T	C	b	h	a	h	a	h	h	b	b	h	h	h	a	a	h	a	h	a	b	b	a	b	b	h	h	b	h	a	b	-	h	-	h	b	h	b	b	h	h	b	-	a	h	-	a
Pepper1.55ch02	52327812	T	T	C	b	b	a	h	a	h	a	b	b	h	h	h	a	a	h	a	b	-	b	b	a	-	b	b	h	b	h	h	-	b	h	a	b	h	h	b	b	-	b	b	-	a	a	b	a
Pepper1.55ch02	52373348	C	C	T	b	a	a	h	a	h	h	b	b	h	h	h	a	a	h	a	h	a	b	b	a	-	b	h	h	b	h	h	b	b	h	a	b	h	h	b	b	a	h	b	b	a	h	b	a
Pepper1.55ch02	52880958	C	C	G	b	h	a	h	a	h	h	b	b	h	h	h	a	a	b	a	h	a	b	b	a	b	a	h	h	b	h	h	b	b	h	a	h	h	h	b	b	h	h	b	-	a	b	a	a
Pepper1.55ch02	53267020	T	T	G	b	-	a	h	a	h	h	b	b	h	h	h	a	a	h	a	b	a	b	b	h	b	a	h	h	b	h	h	b	b	h	a	h	h	h	b	b	a	b	b	b	a	a	-	a
Pepper1.55ch02	53971968	C	C	T	b	h	a	h	a	h	a	b	-	h	h	h	a	a	h	a	-	a	b	-	a	b	a	h	h	b	h	-	-	b	h	-	a	h	h	b	b	a	b	b	b	a	a	-	a
Pepper1.55ch02	54603417	A	A	G	b	b	-	b	-	b	b	b	b	-	b	b	-	-	b	b	-	-	b	b	-	b	b	b	b	b	b	b	b	b	b	-	b	b	b	b	b	b	a	b	b	-	b	-	-
Pepper1.55ch02	56517002	C	C	A	b	b	a	h	a	h	h	b	b	h	h	h	a	a	h	a	h	b	b	b	a	-	b	b	h	b	h	h	b	-	h	-	h	h	h	b	b	-	a	b	b	a	a	b	a
Pepper1.55ch02	63493376	C	C	G	b	b	b	b	a	h	h	b	h	b	a	h	h	-	h	h	h	a	h	a	b	-	a	b	h	a	b	h	-	-	h	b	b	h	b	h	h	a	h	b	-	b	b	h	b
Pepper1.55ch02	65521368	T	C	T	b	a	a	h	a	h	h	b	b	b	h	a	a	a	h	a	b	-	b	b	a	b	a	h	h	b	h	h	b	b	h	a	h	h	h	b	b	b	h	b	b	a	h	b	a
Pepper1.55ch02	67132436	T	T	A	b	a	a	h	a	h	h	b	b	h	h	h	a	a	h	a	h	-	b	b	a	-	h	h	h	b	h	h	b	b	h	a	h	h	h	b	b	h	h	b	h	a	h	b	a
Pepper1.55ch02	67352774	A	G	A	b	h	a	h	a	h	h	b	b	h	h	h	a	a	b	a	h	a	b	b	a	-	b	h	b	b	h	h	b	b	h	a	a	b	h	b	b	b	h	b	b	a	h	-	a
Pepper1.55ch02	72779014	C	C	T	b	b	h	a	a	h	h	b	b	a	h	h	a	a	h	a	h	-	b	b	a	b	b	h	h	b	h	h	-	b	h	a	h	h	h	-	b	a	h	b	b	a	h	-	a
Pepper1.55ch02	73393891	A	A	G	b	b	h	h	a	h	h	b	b	h	h	h	a	a	h	a	h	-	b	b	a	h	-	h	h	b	h	-	-	-	h	-	h	h	h	-	b	a	h	b	b	a	a	b	a
Pepper1.55ch02	86244740	G	A	G	b	a	h	b	a	a	a	-	a	b	h	h	a	a	a	a	a	a	b	b	a	-	-	b	b	b	b	a	-	a	a	-	-	h	a	a	a	a	h	b	-	-	-	a	b
Pepper1.55ch02	92330630	A	T	A	b	-	a	h	a	h	b	b	b	h	b	h	a	a	a	a	b	a	b	b	-	b	b	b	h	b	h	b	-	b	h	-	-	h	h	b	b	b	a	b	b	a	b	-	-
Pepper1.55ch02	93044233	G	A	G	b	b	a	h	a	h	h	b	b	h	h	h	a	a	h	a	a	-	b	b	a	b	h	h	h	b	h	b	-	b	h	-	h	h	h	b	b	-	h	b	b	a	h	b	a
Pepper1.55ch02	100588114	A	A	G	b	b	b	b	b	b	b	-	b	b	b	b	b	b	b	b	-	-	b	-	b	-	-	b	b	b	b	b	-	-	b	-	b	b	b	b	b	b	h	b	b	b	-	-	b
Pepper1.55ch02	100985376	T	T	G	b	a	a	h	a	h	h	b	b	h	h	h	a	a	a	a	a	-	b	-	a	b	a	b	a	b	h	h	b	-	h	-	h	h	a	b	b	-	h	b	b	a	a	-	a
Pepper1.55ch02	102321899	C	C	T	b	a	a	h	a	h	h	-	b	h	a	h	a	a	h	a	h	-	b	b	a	b	-	h	h	b	h	a	-	b	h	-	h	h	h	b	b	a	h	b	b	a	h	-	a
Pepper1.55ch02	102786270	A	A	C	b	h	a	h	-	h	a	b	b	a	h	h	a	a	h	a	-	a	b	b	a	b	h	h	h	b	h	h	b	b	h	-	a	b	h	b	b	b	a	b	-	a	-	b	a
Pepper1.55ch02	102874474	G	G	A	b	a	a	h	a	h	a	b	-	b	-	h	a	a	a	a	-	-	b	-	a	-	a	h	h	b	h	h	-	b	h	a	a	h	h	b	b	h	a	b	-	a	b	-	a
Pepper1.55ch02	103326461	G	G	A	b	a	a	h	a	h	h	b	b	h	h	h	a	a	h	a	h	a	b	b	a	-	b	h	h	b	h	h	-	b	h	a	h	h	h	b	b	h	h	b	a	a	h	-	a
Pepper1.55ch02	103329350	T	T	C	b	a	a	h	a	h	a	b	b	a	h	h	a	a	b	a	-	-	b	b	a	-	-	h	h	b	h	h	b	b	h	-	-	a	a	b	b	-	b	b	-	a	h	-	a
Pepper1.55ch02	103888759	T	T	G	b	h	a	h	a	h	h	b	b	h	h	h	a	a	b	a	h	-	b	b	a	-	h	h	h	b	h	h	b	-	h	-	h	h	h	b	b	h	h	b	b	h	h	a	a
Pepper1.55ch02	104340773	T	T	G	b	a	a	h	a	h	h	b	b	a	b	h	a	a	h	a	a	-	b	b	a	-	h	h	h	b	h	h	b	b	h	-	h	h	h	b	b	a	h	b	b	a	a	-	h
Pepper1.55ch02	105795626	T	T	C	b	b	h	a	a	h	a	b	b	h	h	h	a	a	h	a	a	-	b	b	a	b	h	h	h	b	h	h	b	b	h	-	a	h	h	b	b	h	-	b	-	a	h	-	a
Pepper1.55ch02	107092346	A	G	A	b	h	h	h	a	h	h	b	b	h	h	h	a	a	b	a	h	a	b	b	a	b	b	h	h	b	h	h	b	b	h	a	h	h	h	b	b	b	b	b	b	a	b	b	a
Pepper1.55ch02	108456077	A	A	C	b	h	h	h	a	h	h	b	h	h	h	h	a	a	h	a	h	-	b	b	a	b	-	h	h	b	h	h	-	b	a	a	h	h	h	-	b	a	h	b	b	a	h	b	a
Pepper1.55ch02	108904786	C	C	T	h	a	a	h	a	h	h	b	h	h	h	h	a	a	h	a	a	-	b	b	a	-	a	h	h	b	h	-	-	b	h	a	a	a	h	b	b	-	a	b	-	a	h	-	a
Pepper1.55ch02	109567203	G	G	T	b	b	a	h	a	h	h	b	h	h	h	h	a	a	h	a	h	a	b	b	a	b	a	h	h	b	h	h	b	b	h	-	a	h	h	b	b	h	h	b	b	a	h	b	a
Pepper1.55ch02	112502714	C	C	T	a	a	h	a	a	h	h	b	h	h	h	h	a	a	h	a	a	a	b	b	a	b	h	h	b	b	h	h	b	b	h	a	h	h	h	b	b	h	h	b	b	a	a	-	h
Pepper1.55ch02	113905677	A	A	T	h	a	h	h	a	h	h	b	h	a	h	h	a	a	h	a	h	a	b	b	a	b	h	h	b	b	h	h	b	b	h	h	b	h	h	b	b	a	h	b	b	a	a	-	a
Pepper1.55ch02	114620853	C	C	T	b	-	b	b	b	b	b	b	b	-	b	b	b	b	b	b	b	-	b	b	-	-	b	b	b	b	b	b	b	b	b	-	b	b	b	-	b	b	b	b	-	-	-	b	-
Pepper1.55ch02	115314785	T	C	T	b	-	b	b	b	b	b	-	b	b	b	b	b	-	b	b	b	-	-	-	b	-	-	b	b	b	b	b	b	b	-	b	b	b	b	-	b	-	h	b	b	-	b	-	b
Pepper1.55ch02	117569276	G	G	A	b	a	a	h	a	h	h	b	a	h	a	h	h	a	a	a	b	-	b	-	a	-	a	h	b	b	h	h	-	b	a	-	a	h	h	b	b	b	a	b	-	-	a	-	a
Pepper1.55ch02	117827311	G	C	G	a	a	h	h	a	h	a	b	h	h	h	h	h	a	h	a	a	a	b	h	a	-	h	h	b	b	h	h	b	b	a	a	h	a	h	b	b	b	h	b	b	a	h	b	a
Pepper1.55ch02	118318927	C	T	C	b	a	a	h	a	h	a	b	h	h	h	h	h	a	h	a	h	-	b	h	h	b	h	h	b	b	h	h	-	b	a	-	h	a	h	-	b	-	b	b	b	a	a	-	a
Pepper1.55ch02	118319418	T	C	T	h	a	h	h	a	h	a	b	h	h	h	h	h	a	a	a	h	-	b	b	-	b	h	b	b	b	h	a	a	-	a	-	h	a	h	b	b	b	h	b	b	-	a	-	a
Pepper1.55ch02	119365153	G	G	T	h	a	h	h	a	h	a	b	h	b	h	h	b	a	b	a	a	-	b	a	a	-	-	-	b	b	b	a	b	-	a	a	h	a	h	-	b	-	h	b	b	a	a	a	a
Pepper1.55ch02	119413155	T	C	T	h	a	h	h	a	h	a	b	h	h	h	h	h	a	h	a	a	a	b	h	a	b	-	h	b	b	h	h	h	b	a	b	h	a	h	b	b	a	h	b	b	a	a	-	a
Pepper1.55ch02	119673007	G	G	A	h	h	h	h	h	a	a	h	a	h	h	h	h	a	h	a	a	-	b	b	a	b	-	a	b	b	h	a	h	b	a	-	h	a	h	-	-	-	h	b	b	-	a	-	a
Pepper1.55ch02	120662226	A	T	A	h	b	h	h	b	h	a	a	h	h	b	h	h	a	h	a	h	-	b	b	h	b	h	h	b	b	h	h	a	-	a	a	-	a	h	b	b	-	h	b	b	b	a	-	a
Pepper1.55ch02	121116294	A	G	A	h	h	h	h	a	h	a	h	a	b	b	h	b	a	a	a	a	h	b	b	b	b	b	h	b	b	h	b	-	b	a	a	h	a	h	b	b	a	h	b	b	h	a	-	-
Pepper1.55ch02	121636628	C	T	C	h	h	h	b	b	h	a	h	a	h	b	h	h	a	a	a	a	-	b	a	h	b	h	h	b	b	h	h	b	b	a	a	a	a	h	b	b	b	h	b	-	b	-	b	a
Pepper1.55ch02	122005784	C	C	T	h	a	h	b	h	h	a	h	a	h	b	h	h	a	a	a	a	a	h	b	h	b	a	h	b	b	h	h	-	b	a	-	a	a	h	b	b	a	h	b	b	a	a	-	a
Pepper1.55ch02	122325419	G	G	A	b	-	b	b	b	b	-	b	a	b	b	h	b	-	a	-	-	-	b	b	b	-	b	b	b	b	h	b	-	b	a	-	h	-	b	b	b	b	a	b	b	b	-	-	a
Pepper1.55ch02	122325444	G	G	A	b	-	b	b	b	b	-	b	-	b	b	h	b	-	a	-	-	-	b	b	b	-	b	b	b	b	b	b	-	b	-	-	b	-	b	b	b	b	a	b	b	b	-	-	a
Pepper1.55ch02	123401440	A	A	G	h	a	h	b	h	h	a	h	a	h	b	h	h	a	a	a	a	b	h	h	h	b	a	h	h	b	h	h	-	b	a	a	h	a	h	b	b	h	h	h	b	h	a	-	a
Pepper1.55ch02	128158177	T	C	T	-	a	b	b	h	h	a	h	a	b	b	h	h	a	a	a	a	a	h	h	a	a	-	h	a	b	h	a	-	-	a	a	h	a	h	b	b	a	b	-	b	h	a	-	h
Pepper1.55ch02	128641162	A	A	G	h	b	b	b	h	h	a	h	a	b	b	h	h	a	a	a	a	-	h	h	h	a	h	h	h	b	h	h	h	b	a	-	a	a	h	b	b	b	b	b	b	h	a	b	h
Pepper1.55ch02	128859984	A	C	A	h	-	b	b	h	h	a	h	a	b	b	h	h	a	a	a	a	a	h	h	h	-	b	a	h	b	h	a	a	b	a	a	h	a	h	b	b	b	b	b	b	a	a	-	h
Pepper1.55ch02	129861106	G	G	C	h	h	b	b	b	h	a	b	a	b	b	h	h	a	a	a	a	b	h	b	h	a	b	a	h	b	h	h	a	b	a	a	a	a	h	b	b	h	b	b	b	h	a	-	h
Pepper1.55ch02	130052761	G	G	T	h	h	b	b	h	h	a	h	a	b	b	h	h	a	a	a	a	a	h	h	a	b	h	h	h	b	h	h	h	b	a	-	h	a	h	b	b	b	b	b	b	a	a	-	h
Pepper1.55ch02	132069045	T	T	C	b	h	b	b	b	h	h	h	a	h	b	h	h	a	h	b	-	b	h	a	b	b	b	a	h	h	a	a	-	a	b	-	b	h	b	a	h	a	a	a	b	a	h	a	h
Pepper1.55ch02	136168190	T	T	C	b	-	b	b	h	b	a	h	a	h	b	h	h	h	h	h	a	-	h	h	b	b	h	a	h	b	h	h	h	b	a	-	h	h	a	-	h	b	b	b	h	a	-	a	h
Pepper1.55ch02	136225474	G	G	T	b	h	b	b	a	h	a	h	a	a	b	h	h	h	h	h	a	-	h	b	b	a	h	h	h	b	h	a	h	b	a	a	h	b	h	b	h	b	b	b	b	b	a	-	h
Pepper1.55ch02	136377936	T	T	G	b	h	b	b	a	h	a	h	a	h	b	h	h	h	h	h	a	-	h	h	b	h	h	b	h	b	h	h	b	b	a	a	b	h	h	b	h	b	b	b	h	h	a	b	h
Pepper1.55ch02	137310273	G	G	T	b	a	b	b	b	b	a	a	a	h	b	a	h	a	h	h	-	-	h	h	b	-	b	h	h	b	h	a	h	b	a	-	h	h	b	b	b	b	b	b	b	h	a	b	h
Pepper1.55ch02	138010016	C	C	T	b	a	b	b	h	h	a	h	a	h	b	h	h	a	-	h	b	-	h	b	b	-	-	h	h	b	h	b	-	-	a	-	b	h	h	b	a	b	b	b	-	a	a	-	h
Pepper1.55ch02	138427114	A	A	G	b	h	b	b	h	h	a	-	a	a	b	h	h	a	h	h	a	b	h	h	-	-	a	h	h	b	h	h	a	-	a	a	b	h	h	b	h	b	b	b	-	-	a	a	h
Pepper1.55ch02	138750494	A	G	A	b	-	b	b	h	h	-	-	a	h	b	h	h	-	b	h	b	b	h	h	b	-	a	b	h	b	h	h	b	b	a	-	b	b	-	b	h	b	b	b	a	-	a	-	b
Pepper1.55ch02	138956449	T	T	A	b	a	b	b	h	h	a	h	a	h	b	a	h	h	h	h	h	-	h	b	b	a	h	h	h	b	h	h	a	b	a	a	b	h	h	b	h	b	b	b	h	h	a	b	h
Pepper1.55ch02	139276747	C	C	T	b	h	b	b	h	h	a	h	a	h	b	h	h	h	h	h	h	b	b	b	b	-	a	h	h	b	h	h	a	b	a	h	b	h	h	b	h	b	b	b	h	h	a	b	a
Pepper1.55ch02	139557252	G	G	T	b	-	-	b	-	h	a	h	a	b	b	a	h	h	h	h	-	-	a	a	-	-	b	a	h	b	h	h	a	-	a	-	b	h	a	-	h	b	b	-	-	h	a	-	b
Pepper1.55ch02	140066608	T	T	G	b	h	b	b	a	a	a	h	a	-	b	h	h	a	h	h	-	-	h	b	b	-	a	-	h	b	h	b	-	b	a	a	b	a	h	b	b	b	b	b	-	a	a	b	h
Pepper1.55ch02	140592765	G	G	C	b	a	b	b	a	b	a	h	a	a	b	h	h	h	h	b	-	-	h	-	-	b	-	-	h	b	h	-	b	b	a	a	b	h	h	b	h	b	b	-	b	a	-	-	a
Pepper1.55ch02	140614972	G	G	A	b	h	b	b	h	b	a	h	a	h	b	h	h	h	h	h	a	-	h	h	b	-	h	h	h	b	h	h	h	-	a	a	b	h	h	b	h	-	b	b	h	-	a	-	h
Pepper1.55ch02	141991070	G	C	G	b	b	b	b	b	h	a	a	a	h	b	b	h	h	h	h	b	b	h	-	b	-	b	h	h	b	h	h	b	b	a	-	b	h	h	b	h	h	b	b	a	h	a	a	a
Pepper1.55ch02	144287882	C	C	T	b	h	b	b	b	h	a	h	a	a	b	a	h	a	h	b	b	-	h	h	b	-	h	h	a	b	h	h	h	h	a	a	b	h	h	b	h	a	b	b	h	h	h	-	h
Pepper1.55ch02	144316326	G	G	C	b	h	b	b	b	h	a	h	a	h	b	h	h	h	h	b	a	-	h	h	b	b	b	h	h	b	h	h	a	h	a	a	b	h	h	h	h	a	b	b	h	h	b	-	h
Pepper1.55ch02	145579095	C	C	T	b	h	b	h	b	h	a	h	a	h	b	h	a	h	h	b	h	b	h	b	b	a	h	h	h	b	h	h	a	a	a	a	b	h	h	h	h	a	b	b	h	a	a	b	a
Pepper1.55ch02	146034274	C	C	T	b	a	b	a	b	h	a	h	a	h	b	a	h	b	b	b	-	a	a	-	-	a	-	h	h	b	h	a	b	-	a	a	b	h	h	a	h	a	b	b	b	h	-	-	h
Pepper1.55ch02	146049294	T	T	C	b	b	b	h	b	h	a	h	a	h	b	h	h	h	h	b	h	-	h	h	b	b	h	h	h	b	h	h	a	a	a	-	b	h	h	h	h	a	b	-	a	h	-	-	a
Pepper1.55ch02	146756934	A	T	A	b	b	b	h	b	h	a	b	a	h	b	h	a	h	h	b	h	-	b	a	b	-	a	h	h	b	a	h	a	-	a	-	-	a	a	h	h	a	b	b	b	b	a	-	h
Pepper1.55ch02	147024164	C	C	T	b	h	b	h	b	h	a	h	a	h	b	h	a	h	h	b	h	-	b	a	b	h	h	h	h	b	a	b	b	h	a	a	b	h	h	h	h	a	b	b	a	h	b	b	h
Pepper1.55ch02	147083116	G	G	A	b	h	b	h	b	h	a	a	a	h	b	h	a	h	h	b	h	b	b	a	b	-	a	h	h	h	a	h	a	a	a	a	b	h	h	h	a	a	b	b	h	h	h	b	h
Pepper1.55ch02	147628815	A	A	G	b	b	b	h	-	h	a	a	a	h	b	h	a	a	a	b	b	-	b	a	b	-	-	h	a	b	a	a	-	-	a	-	a	h	h	a	h	a	b	b	-	h	b	-	h
Pepper1.55ch02	147954220	G	G	A	b	a	b	h	b	h	a	h	a	h	b	h	a	h	h	b	h	-	b	a	b	a	b	h	a	b	a	h	h	a	a	a	b	h	h	h	h	a	b	b	b	h	h	-	h
Pepper1.55ch02	148228586	C	C	T	b	a	b	h	b	h	a	h	a	h	b	h	a	h	h	b	h	b	b	a	b	-	h	h	a	b	a	a	h	b	a	a	b	h	h	h	h	a	b	b	h	h	h	b	h
Pepper1.55ch02	148626683	G	G	A	b	h	b	h	b	h	a	b	a	h	b	h	a	h	h	b	b	b	b	a	b	b	h	h	a	b	a	a	h	b	a	a	b	h	h	h	h	a	b	b	b	h	h	-	h
Pepper1.55ch02	148951698	A	A	T	b	h	b	h	b	h	a	h	a	h	b	h	a	h	h	b	a	-	b	a	b	b	h	h	a	a	a	a	h	b	a	a	b	h	h	h	h	h	b	b	a	b	h	-	h
Pepper1.55ch02	149228989	A	G	A	b	b	b	b	b	h	a	b	a	h	b	h	a	h	b	b	b	-	b	a	b	-	a	h	a	b	a	a	a	a	a	-	b	h	h	a	b	a	-	b	a	b	a	-	-
Pepper1.55ch02	149985424	G	C	G	b	a	b	h	b	h	a	h	a	h	b	h	a	h	h	b	a	-	b	a	b	-	-	-	a	b	a	a	b	-	a	a	b	b	h	b	h	a	b	b	-	a	h	-	b
Pepper1.55ch02	150056484	T	T	A	b	h	b	h	b	h	a	a	a	h	b	h	a	h	h	b	h	-	b	a	-	b	a	h	a	b	a	a	-	b	a	a	b	a	h	-	h	a	b	b	a	-	h	-	h
Pepper1.55ch02	150424063	T	G	T	b	h	b	h	b	h	a	h	a	b	b	h	a	h	h	b	h	-	b	a	b	b	h	h	a	b	a	a	a	b	a	-	b	h	h	h	h	a	b	b	h	h	a	b	h
Pepper1.55ch02	150758656	T	T	C	b	h	b	h	b	h	a	h	a	h	b	h	a	h	h	b	h	-	b	a	b	b	a	h	a	b	a	a	-	h	a	a	b	h	h	a	h	a	b	b	h	h	b	a	b
Pepper1.55ch02	150864725	A	A	G	b	b	-	b	b	h	a	h	a	b	b	-	a	a	a	b	-	-	b	a	b	-	a	h	a	b	a	a	-	-	a	a	b	h	h	a	a	-	-	b	-	b	h	b	a
Pepper1.55ch02	151927022	A	A	G	b	b	b	h	b	b	a	a	a	b	b	h	a	h	h	b	-	-	b	a	b	b	a	h	a	b	a	a	h	h	h	a	-	h	h	h	h	a	b	b	a	b	a	-	h
Pepper1.55ch02	152232924	G	G	C	b	-	b	a	b	b	a	b	a	h	b	h	a	b	h	b	a	-	b	-	-	-	-	a	a	b	a	a	b	h	h	-	b	h	h	-	h	b	b	b	b	-	b	-	h
Pepper1.55ch02	152411109	G	G	C	b	h	b	h	b	b	a	h	a	h	b	h	h	a	h	b	h	-	h	b	b	b	b	h	a	b	a	a	h	b	h	a	b	h	h	a	h	a	b	b	h	b	h	a	h
Pepper1.55ch02	153012076	G	G	A	b	b	b	h	b	b	a	b	a	h	b	h	h	h	h	b	h	b	h	a	b	b	b	a	a	b	a	a	h	h	h	-	b	h	h	a	h	a	b	b	a	a	a	a	h
Pepper1.55ch02	153482639	A	A	C	b	b	b	b	b	b	a	h	a	h	b	h	h	h	h	b	h	-	a	h	b	b	b	a	a	b	a	a	-	a	h	a	b	h	h	a	h	a	b	b	-	a	a	b	h
Pepper1.55ch02	153621638	T	T	G	b	a	b	b	b	-	a	a	a	a	b	a	a	a	a	b	a	-	a	a	-	b	b	a	a	b	a	a	a	a	a	-	-	a	a	a	a	-	a	-	a	a	a	-	a
Pepper1.55ch02	153896471	T	T	C	b	h	b	b	b	b	a	h	a	h	b	h	h	h	h	b	h	h	h	h	b	b	b	a	a	b	a	a	h	a	h	a	b	h	h	a	h	a	b	h	h	a	h	-	h
Pepper1.55ch02	154479162	C	T	C	b	-	b	b	-	b	a	-	a	h	b	h	h	-	b	b	a	a	h	-	b	-	b	a	a	b	a	a	-	-	h	b	b	a	h	a	h	-	b	a	a	a	a	-	h
Pepper1.55ch02	154672265	G	G	C	b	h	b	b	b	b	a	h	a	b	b	b	h	h	h	b	a	b	h	h	b	-	b	a	a	b	a	a	b	a	h	a	b	a	h	a	h	a	b	b	b	a	b	b	h
Pepper1.55ch02	154872820	C	C	T	b	h	b	b	b	b	a	h	a	h	b	h	h	h	h	b	a	-	h	h	b	b	b	a	a	b	a	a	h	-	h	a	b	h	h	a	h	a	b	h	h	a	h	b	h
Pepper1.55ch02	155111373	G	G	C	b	b	b	b	b	b	a	b	a	h	b	h	h	h	a	b	a	a	h	h	b	b	b	a	a	b	a	a	a	a	h	-	b	a	h	a	h	a	b	h	h	a	h	-	h
Pepper1.55ch02	155855743	T	A	T	b	a	b	b	b	b	a	a	a	h	b	a	h	h	h	b	a	h	a	h	b	-	b	a	a	b	a	a	-	a	a	a	b	h	a	a	a	a	b	b	h	a	a	a	h
Pepper1.55ch02	156148154	G	A	G	b	b	b	b	b	b	-	a	-	a	b	h	h	b	b	b	-	-	h	-	b	-	b	a	a	b	a	a	-	-	h	-	b	h	b	a	h	-	-	-	a	-	-	-	b
Pepper1.55ch02	156561052	G	G	A	b	-	b	b	-	h	a	a	-	h	b	h	h	a	a	b	a	-	h	h	b	-	b	a	a	b	a	a	a	a	h	b	b	b	b	a	h	a	b	a	h	a	a	a	a
Pepper1.55ch02	156612696	C	C	A	b	h	b	b	b	h	a	h	a	h	b	h	h	h	h	b	a	a	h	h	b	b	b	a	a	b	a	a	a	a	h	a	b	h	b	a	h	-	b	a	b	a	h	a	b
Pepper1.55ch02	156945962	C	C	G	b	a	b	b	-	h	a	h	a	h	b	h	h	h	a	b	a	b	h	b	b	-	b	a	a	b	a	a	-	-	h	-	b	h	b	a	h	a	b	a	h	a	a	b	h
Pepper1.55ch02	157253618	T	T	C	-	h	b	b	b	h	a	h	a	h	b	h	h	h	a	b	a	a	h	b	b	b	b	a	a	b	a	a	-	a	h	a	b	h	b	a	h	a	b	a	a	-	h	h	b
Pepper1.55ch02	158103712	A	G	A	b	h	b	b	b	h	a	h	a	h	b	h	h	h	h	b	a	-	h	h	b	b	b	a	a	b	a	a	h	a	h	-	b	h	b	a	h	a	b	b	a	a	a	-	h
Pepper1.55ch02	158118098	A	G	A	b	h	b	b	b	h	a	h	a	h	b	h	h	h	h	b	a	-	h	a	b	-	b	a	a	b	a	a	b	a	h	a	b	h	b	a	h	a	b	b	-	h	b	a	b
Pepper1.55ch02	158773359	C	C	T	a	b	b	a	b	b	h	a	a	a	-	b	h	a	b	h	-	-	b	-	b	a	-	a	h	b	b	a	-	a	a	-	a	-	h	b	b	-	-	-	b	-	b	-	a
Pepper1.55ch02	159041990	T	T	C	b	b	b	b	b	h	a	h	a	h	b	h	h	h	h	b	a	-	h	b	b	b	b	a	b	b	a	a	b	a	b	a	b	h	b	a	h	-	b	b	h	-	h	a	-
Pepper1.55ch02	159118554	T	T	G	b	b	b	b	b	a	a	b	a	h	b	h	h	h	h	b	a	-	h	h	b	b	b	a	b	b	a	a	a	a	b	-	b	h	b	a	h	a	b	b	a	-	a	-	h
Pepper1.55ch02	159842672	A	C	A	b	h	b	b	b	h	a	h	a	h	b	h	h	h	h	b	a	h	h	h	b	b	b	a	b	b	a	a	a	a	b	b	b	h	b	a	h	a	b	a	b	h	h	-	h
Pepper1.55ch02	160009955	T	C	T	b	h	b	b	b	h	a	h	a	h	b	h	h	h	h	b	a	-	h	h	b	b	b	a	b	b	a	a	-	a	b	-	b	h	b	a	h	a	h	a	a	a	h	a	h
Pepper1.55ch02	160111824	T	T	A	b	h	b	b	b	h	a	h	a	h	b	h	h	h	h	b	a	a	h	h	b	-	b	a	b	b	a	a	h	a	b	a	b	h	b	a	h	a	h	a	b	a	h	a	h
Pepper1.55ch02	160511598	C	C	T	b	h	b	b	b	h	a	h	a	h	b	h	h	h	h	b	a	b	h	h	b	-	b	a	b	b	a	a	b	a	b	b	b	h	b	a	h	a	h	a	-	a	h	-	a
Pepper1.55ch02	161021960	C	C	A	b	a	b	b	-	b	a	a	a	h	b	a	h	a	h	b	a	-	h	b	-	-	b	a	b	b	a	a	a	a	b	-	-	b	b	a	h	-	b	a	b	a	a	-	b
Pepper1.55ch02	162163249	A	A	G	b	a	b	b	b	h	a	h	a	h	b	h	h	a	h	b	a	-	h	b	b	-	b	a	h	b	a	a	-	a	b	-	b	a	b	a	h	-	b	b	b	b	b	a	b
Pepper1.55ch02	162524808	T	T	C	b	h	b	b	b	h	a	h	a	h	b	h	h	h	h	b	a	a	h	h	b	b	b	a	h	b	a	a	a	a	b	a	b	h	b	a	h	a	h	a	b	a	h	a	h
Pepper1.55ch02	163074101	A	A	T	h	a	b	b	-	a	-	b	a	a	b	h	b	-	b	b	b	-	b	-	b	b	b	b	b	b	a	b	-	-	b	b	b	b	b	-	b	-	a	a	-	a	b	-	b
Pepper1.55ch02	163348577	G	G	A	a	h	b	b	b	h	a	b	a	h	b	h	b	b	b	b	b	-	b	b	b	b	b	b	b	b	a	b	a	b	b	b	b	b	b	b	b	b	a	a	-	a	h	-	h
Pepper1.55ch02	163784593	G	G	A	b	b	b	b	b	-	b	a	b	b	b	b	h	a	a	b	a	-	b	-	b	b	b	-	h	h	b	a	b	a	b	-	b	b	b	a	a	a	b	b	b	-	b	-	b
Pepper1.55ch02	164677353	T	C	T	a	h	b	b	b	h	h	b	a	h	b	a	b	b	b	b	b	-	b	b	-	-	h	b	b	b	a	b	a	-	b	-	h	b	b	b	b	-	a	-	b	a	a	-	a
Pepper1.55ch02	165140859	G	G	T	b	b	b	b	b	b	b	b	b	b	b	b	h	a	h	b	a	-	b	h	b	b	b	a	h	b	b	a	b	a	b	h	b	a	b	a	h	a	b	b	-	b	b	-	b
Pepper1.55ch02	165925955	C	C	T	h	a	b	b	h	h	h	h	a	h	h	h	h	a	h	b	a	b	b	b	b	b	b	a	h	b	a	a	b	a	b	b	h	h	b	a	h	a	a	a	b	a	h	a	h
Pepper1.55ch02	166297982	A	G	A	h	h	b	b	h	h	h	h	a	h	b	b	h	a	h	b	a	-	b	h	b	b	b	a	h	b	a	a	-	a	b	-	b	h	b	a	h	a	-	a	b	a	b	a	h
Pepper1.55ch02	166669747	A	G	A	b	-	b	b	b	b	b	a	b	b	-	b	b	a	h	b	a	-	b	a	b	-	b	a	a	b	b	a	-	a	b	-	b	h	-	a	b	a	-	b	-	-	-	-	b
Pepper1.55ch02	166718685	T	T	C	-	-	b	b	b	b	-	a	-	-	-	-	b	a	a	b	a	b	b	a	-	-	-	a	h	b	b	a	-	-	b	-	b	h	b	a	b	-	b	-	-	b	-	-	-
Pepper1.55ch02	167455530	G	G	A	b	b	b	b	b	b	b	b	b	b	b	b	b	a	a	b	a	b	b	h	b	b	b	a	h	b	b	a	-	a	b	a	b	h	b	a	b	a	a	h	-	b	-	b	b
Pepper1.55ch02	167914445	G	G	A	b	b	b	b	-	b	b	h	b	b	b	b	b	a	h	b	a	-	b	h	b	b	b	h	a	b	b	a	b	-	b	-	b	h	b	a	b	a	a	a	-	-	-	-	b
Pepper1.55ch02	168272624	G	G	A	-	a	b	b	h	h	h	h	a	h	b	h	b	a	h	b	a	-	b	-	b	-	-	h	a	b	a	a	a	-	b	-	h	h	b	a	b	a	a	h	b	a	b	-	a
Pepper1.55ch02	168480981	C	C	T	h	h	b	b	h	h	h	b	a	h	h	h	b	b	b	b	b	a	b	-	-	-	a	b	b	b	a	b	h	b	b	-	h	b	b	-	b	b	b	b	-	a	a	-	a
Pepper1.55ch02	168605674	T	T	A	b	b	b	b	b	b	b	b	b	b	b	b	b	a	a	b	a	b	b	h	b	-	-	h	h	b	b	-	-	-	b	-	b	h	b	a	b	a	a	-	h	b	b	b	b
Pepper1.55ch02	168991360	T	T	G	h	h	b	b	a	h	h	h	a	a	h	h	b	a	h	b	b	-	b	b	b	-	b	h	h	b	a	a	b	h	b	b	h	h	b	-	b	a	a	h	b	a	-	h	a
Pepper1.55ch02	169256573	T	C	T	a	b	b	b	a	h	b	a	h	h	h	h	b	a	b	h	h	-	h	b	b	b	a	a	h	h	h	a	-	b	h	a	h	h	h	a	b	a	a	h	b	-	-	-	h
Pepper1.55ch02	169686040	T	A	T	h	h	b	b	b	a	h	h	a	h	h	h	b	a	h	b	h	-	b	b	b	b	b	h	h	b	a	a	a	b	b	-	h	h	b	a	b	a	a	a	b	a	h	a	a
Pepper1.55ch02	169959147	C	T	C	b	b	b	b	b	b	b	h	b	b	b	b	b	a	h	b	h	-	b	b	b	-	b	h	h	b	b	a	b	b	b	b	b	h	b	a	b	a	a	a	b	a	h	a	a
Pepper1.55ch02	170173975	A	A	G	b	b	b	b	b	b	b	h	b	b	b	b	b	a	h	b	b	-	b	b	b	-	b	h	h	b	b	a	b	b	b	-	b	h	b	a	b	a	a	a	b	a	h	-	a
Pepper1.55ch02	170199290	G	G	A	b	b	b	b	b	b	b	h	b	b	b	b	b	a	h	b	b	a	b	b	b	-	b	h	h	b	b	a	-	-	b	b	b	h	b	a	b	a	a	a	-	a	h	b	a
Pepper1.55ch03	41678	C	C	T	b	b	b	b	b	b	b	b	b	b	b	b	b	b	b	b	b	-	b	b	b	b	b	b	b	b	b	b	-	-	b	-	b	b	b	b	b	b	b	b	b	h	a	-	h
Pepper1.55ch03	117710	G	G	T	h	a	b	h	a	b	a	a	h	a	a	h	b	h	a	h	a	-	h	a	a	b	h	h	b	h	h	b	b	a	h	a	h	a	a	a	b	h	b	b	b	b	h	h	h
Pepper1.55ch03	1227450	A	A	T	b	a	b	h	-	b	a	b	a	a	a	h	b	a	a	h	a	-	b	h	a	-	-	a	b	h	h	b	-	a	h	-	a	a	a	a	b	b	b	b	b	b	b	-	b
Pepper1.55ch03	1726303	G	G	A	-	a	b	h	a	b	a	a	b	-	a	b	b	-	a	a	-	-	a	-	-	-	a	h	-	-	-	b	b	-	h	-	-	a	a	a	b	-	b	h	b	-	b	a	b
Pepper1.55ch03	2788203	T	C	T	b	a	-	h	-	b	a	b	h	a	a	b	a	-	a	h	-	-	b	-	-	-	-	b	b	a	h	-	-	a	h	b	a	a	a	a	b	a	b	b	-	b	b	-	b
Pepper1.55ch03	3726865	C	C	T	h	a	b	h	a	b	a	h	h	a	a	h	h	h	a	h	a	a	b	b	a	-	b	b	b	a	h	b	b	a	h	-	b	a	a	a	b	a	b	b	b	-	b	-	b
Pepper1.55ch03	4063135	C	T	C	h	h	b	b	a	b	a	h	h	-	a	-	b	b	a	h	a	-	b	b	a	b	b	b	b	b	h	b	b	a	h	-	h	a	a	-	b	a	b	b	b	b	b	-	a
Pepper1.55ch03	4988762	G	G	A	b	h	b	h	a	b	a	h	h	a	a	h	h	b	a	h	a	b	b	b	a	-	a	b	b	h	h	b	-	-	h	-	b	a	a	a	b	a	b	b	b	h	b	b	h
Pepper1.55ch03	5134872	A	A	G	h	h	b	h	a	b	a	h	h	a	a	h	h	h	a	h	a	-	b	b	a	b	a	b	b	a	h	b	b	a	h	b	h	a	a	a	b	a	b	b	b	h	h	a	h
Pepper1.55ch03	6371749	G	G	A	a	a	b	h	a	b	a	h	-	a	a	h	b	b	a	h	a	-	h	a	a	-	b	a	b	h	h	b	-	-	a	-	b	a	a	a	b	a	b	-	b	-	a	-	-
Pepper1.55ch03	6695255	A	A	G	h	a	b	h	a	b	h	-	h	a	a	h	b	b	a	h	a	a	h	h	a	b	h	h	b	h	h	b	b	a	h	-	h	a	a	a	b	b	b	b	-	b	h	-	h
Pepper1.55ch03	6768749	A	G	A	a	a	b	h	a	b	h	h	h	h	a	h	b	b	a	h	a	-	h	a	a	b	b	h	b	h	h	b	-	a	h	b	h	a	a	a	b	b	b	h	b	b	h	-	h
Pepper1.55ch03	8152951	G	G	C	b	a	b	h	a	b	h	h	h	a	a	h	b	b	a	h	a	h	h	b	a	b	h	h	b	h	h	b	b	a	h	b	h	a	a	a	b	h	b	h	b	b	b	-	h
Pepper1.55ch03	8431216	T	T	C	h	a	b	h	a	b	h	h	h	a	a	a	b	b	a	h	a	-	h	h	a	-	b	h	b	h	h	b	b	a	h	b	a	a	a	a	b	h	b	h	b	b	h	-	h
Pepper1.55ch03	9620597	T	T	G	b	a	b	h	a	b	a	h	h	a	h	h	h	h	-	h	a	-	b	b	a	-	-	b	b	h	h	b	h	a	h	a	h	a	a	a	b	a	b	b	b	b	b	-	b
Pepper1.55ch03	9972684	T	T	C	a	a	b	h	a	b	a	a	h	a	a	a	h	h	a	h	a	-	b	b	a	-	a	b	b	h	h	b	b	a	h	-	a	a	a	a	b	a	b	b	b	b	b	b	b
Pepper1.55ch03	10098319	C	C	A	h	b	b	h	a	b	a	h	h	a	a	h	h	h	a	h	a	-	b	b	a	-	a	b	b	h	h	b	b	a	h	a	h	a	a	a	b	a	b	b	a	h	h	-	b
Pepper1.55ch03	10679397	A	A	G	a	a	-	h	a	b	a	a	a	a	a	h	a	h	a	h	a	-	b	-	a	-	a	b	b	a	a	b	-	a	h	a	a	a	a	a	b	a	b	b	b	a	a	b	h
Pepper1.55ch03	10976255	G	G	A	h	h	b	a	a	b	a	h	h	a	h	h	h	h	a	h	a	a	b	b	a	b	a	b	b	h	h	b	h	a	a	a	h	a	a	a	b	a	b	b	a	h	h	a	h
Pepper1.55ch03	11138739	C	C	T	a	h	b	a	a	b	a	b	b	a	a	h	h	h	a	h	a	-	b	b	a	b	a	b	b	h	h	b	a	a	a	-	b	a	a	a	b	a	b	b	b	-	a	-	h
Pepper1.55ch03	12881471	C	C	T	b	b	h	-	b	b	b	b	-	b	b	b	b	b	a	b	a	a	b	b	-	-	-	a	b	b	b	-	-	b	b	-	-	-	b	b	b	-	b	b	-	a	a	b	a
Pepper1.55ch03	14160797	C	A	C	h	a	b	h	a	h	a	h	h	a	b	h	h	a	a	h	a	-	b	b	a	b	a	b	b	h	h	b	a	b	a	b	h	a	a	a	b	a	b	b	b	b	b	b	h
Pepper1.55ch03	14544683	C	C	T	h	h	b	h	h	h	a	h	h	a	b	h	h	b	a	h	h	b	b	-	a	b	a	b	b	h	h	b	b	-	a	a	h	a	a	a	b	a	b	b	b	b	b	a	h
Pepper1.55ch03	14870675	A	G	A	h	b	b	h	a	h	a	-	h	a	b	h	h	h	a	h	a	-	b	b	a	b	a	b	b	h	h	b	-	-	a	h	a	a	a	a	b	a	b	b	b	b	a	-	h
Pepper1.55ch03	15023856	C	T	C	h	h	b	h	a	h	a	h	h	a	b	h	h	h	a	h	h	b	b	b	b	-	a	b	b	h	h	b	b	h	a	b	a	a	a	a	b	a	b	b	b	b	h	-	h
Pepper1.55ch03	15580035	G	G	A	h	-	b	h	a	h	a	b	h	a	b	h	h	h	a	h	h	-	b	b	a	b	a	b	b	h	h	b	-	-	a	h	h	a	a	a	b	a	b	b	h	b	a	a	h
Pepper1.55ch03	16018323	C	C	T	h	h	b	h	h	h	a	h	h	a	b	a	h	a	a	h	b	a	b	h	a	b	a	b	b	h	h	b	b	-	a	b	h	a	a	a	b	a	h	b	h	b	-	a	h
Pepper1.55ch03	16051843	T	T	C	h	a	b	a	h	h	a	h	a	a	b	h	h	h	a	h	a	b	b	h	a	b	b	b	b	h	h	b	b	b	a	h	h	a	a	a	b	a	h	b	h	b	b	b	h
Pepper1.55ch03	17702608	G	G	A	a	a	b	a	a	a	a	a	h	a	b	h	h	h	a	a	h	-	b	-	a	-	a	b	b	h	a	b	-	b	a	b	h	a	a	a	b	a	-	b	a	-	b	-	b
Pepper1.55ch03	19379108	C	T	C	b	-	b	b	b	b	b	a	b	b	b	b	a	a	h	b	a	-	b	a	b	b	a	b	b	h	b	-	-	a	a	a	b	a	b	a	b	a	b	b	b	-	b	a	-
Pepper1.55ch03	19811852	T	G	T	a	b	b	a	-	b	-	b	-	a	b	b	b	b	b	h	-	-	b	b	-	-	b	b	b	b	b	b	b	b	b	-	b	b	a	-	-	b	-	b	a	-	-	-	b
Pepper1.55ch03	20413197	T	T	C	h	a	b	h	h	h	a	h	h	a	b	h	h	a	h	h	-	b	b	h	a	b	-	b	b	h	b	b	-	-	a	a	h	h	a	a	b	a	h	b	a	b	a	a	h
Pepper1.55ch03	20979355	C	T	C	b	-	b	h	h	b	a	b	h	a	b	h	b	b	h	h	b	-	b	b	a	b	h	b	b	b	b	b	-	b	a	h	b	b	a	-	b	-	b	h	-	b	a	b	h
Pepper1.55ch03	20979416	A	C	A	b	-	b	h	h	b	a	b	h	a	b	b	b	b	h	b	b	-	b	b	a	b	a	b	b	b	b	b	-	b	a	h	b	b	a	-	b	-	b	h	-	b	a	b	h
Pepper1.55ch03	21368442	C	T	C	h	h	b	h	h	h	a	a	h	a	b	h	a	h	h	h	h	-	b	h	-	-	a	b	b	h	b	b	-	b	a	h	h	h	a	a	b	a	h	b	h	b	a	-	h
Pepper1.55ch03	21508315	G	G	C	h	-	b	h	h	h	a	h	a	a	b	h	h	a	h	h	h	b	b	a	a	-	-	b	b	h	b	b	-	a	a	-	h	a	a	a	b	a	h	a	b	b	h	b	h
Pepper1.55ch03	22529505	C	T	C	h	b	b	h	h	b	a	b	h	a	b	b	h	h	h	h	-	h	b	h	a	b	-	b	b	h	b	b	-	h	a	a	a	b	a	a	b	a	a	h	-	b	a	-	h
Pepper1.55ch03	23006848	G	A	G	a	b	b	h	h	a	a	-	h	a	b	a	b	a	h	a	-	b	b	a	h	b	-	b	b	h	b	b	-	b	a	h	a	b	a	b	b	a	b	h	a	b	h	-	b
Pepper1.55ch03	23084738	G	G	C	a	h	b	h	a	a	a	b	h	a	b	a	h	h	h	a	h	-	b	a	a	b	-	b	b	h	b	b	a	h	a	a	h	h	a	a	b	h	h	h	a	b	b	a	h
Pepper1.55ch03	23469227	T	T	C	a	h	b	h	h	a	a	h	h	a	b	a	h	h	h	a	h	-	b	h	a	b	a	b	b	h	b	b	b	a	a	-	h	a	a	b	b	b	h	h	a	b	h	b	h
Pepper1.55ch03	23602680	T	T	C	a	h	b	h	h	a	a	h	h	a	b	a	h	h	h	a	a	-	b	h	a	b	a	b	b	h	b	b	h	h	a	a	h	h	a	h	b	a	h	h	b	b	h	-	h
Pepper1.55ch03	24026175	A	A	T	a	b	b	b	b	a	a	b	b	-	b	-	b	b	h	b	a	b	b	h	a	b	-	b	b	b	b	b	-	h	a	h	b	h	-	b	b	-	b	a	a	b	h	b	b
Pepper1.55ch03	24306401	G	G	A	a	a	b	h	b	a	-	-	h	a	b	a	h	a	h	h	a	a	b	h	a	b	a	b	-	h	b	b	b	b	a	-	h	b	a	a	b	h	-	h	h	b	a	-	h
Pepper1.55ch03	25111499	A	A	G	a	h	b	h	h	a	a	h	h	a	b	a	h	b	h	a	a	-	b	-	a	-	a	-	b	a	b	b	a	h	a	-	h	h	a	h	b	b	h	a	h	b	a	-	a
Pepper1.55ch03	25435473	T	T	G	a	b	h	h	b	a	h	h	h	a	b	a	h	h	h	h	-	a	b	h	a	b	a	b	b	b	b	b	h	b	a	-	h	a	a	a	b	h	h	h	a	a	-	a	h
Pepper1.55ch03	25621412	C	C	T	a	b	a	h	-	a	-	h	a	a	b	a	-	h	a	h	b	-	b	h	a	-	a	b	b	b	b	b	-	-	a	b	a	a	a	a	b	a	-	h	h	a	a	b	h
Pepper1.55ch03	30186676	A	A	G	b	b	b	b	b	b	b	b	b	b	b	b	b	b	b	b	b	b	b	b	b	-	-	b	b	b	b	b	-	b	b	-	b	b	b	b	b	b	b	b	b	a	a	-	h
Pepper1.55ch03	30596435	G	G	A	a	-	h	h	b	h	h	-	b	-	b	a	a	a	h	h	b	-	b	-	-	b	a	b	b	b	b	b	-	a	a	a	h	h	a	a	-	b	h	a	a	a	-	-	b
Pepper1.55ch03	30700434	T	G	T	a	b	h	h	b	h	h	h	h	-	b	a	h	h	h	h	b	-	b	a	b	b	b	b	b	b	b	b	h	b	a	a	b	h	a	h	b	b	a	b	a	a	h	b	h
Pepper1.55ch03	30890889	C	C	G	a	b	h	h	b	h	h	h	h	a	b	a	h	h	h	h	b	-	b	-	b	b	-	b	b	b	b	b	h	h	a	b	h	h	a	h	b	b	h	h	h	a	a	a	b
Pepper1.55ch03	31302069	T	C	T	a	b	b	h	-	h	h	h	h	a	b	a	h	h	a	h	b	-	b	b	b	b	b	b	b	b	b	b	-	h	a	-	h	h	a	h	b	b	h	a	-	a	h	-	h
Pepper1.55ch03	31517414	T	C	T	a	b	h	h	b	a	h	b	h	a	b	a	h	h	h	h	b	-	b	h	b	b	b	b	b	b	b	b	b	a	a	a	h	h	a	h	b	b	h	a	h	a	h	a	h
Pepper1.55ch03	34163334	C	C	T	a	b	h	h	b	h	h	h	h	a	b	a	h	h	h	h	b	-	b	a	b	a	h	b	h	b	b	b	-	h	a	b	h	h	a	b	h	b	h	a	b	a	-	a	a
Pepper1.55ch03	37182428	A	A	G	a	-	h	a	-	a	h	a	h	a	h	a	h	h	h	h	b	b	b	h	b	-	a	b	h	b	b	b	a	-	a	a	h	h	a	h	h	b	h	a	-	a	b	a	h
Pepper1.55ch03	37204991	G	G	A	a	b	h	h	b	h	h	h	a	a	h	a	a	h	h	h	-	-	b	a	b	-	a	b	a	b	b	-	-	-	a	-	h	a	a	a	a	b	a	a	a	a	b	a	a
Pepper1.55ch03	37246836	A	G	A	a	b	h	h	b	h	h	h	h	a	h	a	h	h	h	h	b	-	b	h	b	b	h	b	h	b	b	b	h	b	a	a	h	h	a	-	h	b	h	a	h	a	b	a	b
Pepper1.55ch03	52614762	C	C	G	a	b	a	h	b	h	h	h	h	a	h	a	h	h	h	h	b	b	b	a	b	-	h	b	h	b	b	b	a	a	a	-	h	h	a	a	h	b	h	a	-	a	b	a	h
Pepper1.55ch03	57026725	G	G	A	a	-	h	a	b	a	h	h	a	-	b	a	a	h	a	h	-	b	b	a	b	-	-	-	a	b	b	b	b	-	a	-	-	a	a	a	h	b	-	a	-	a	b	a	h
Pepper1.55ch03	81392282	G	G	A	a	b	h	h	a	h	h	b	h	a	b	a	h	h	h	h	b	b	b	a	b	-	h	b	h	b	b	b	a	a	a	b	b	a	a	h	h	b	h	a	h	a	b	a	h
Pepper1.55ch03	82816994	A	A	G	a	b	h	h	b	h	h	h	a	a	h	a	b	h	h	h	b	a	b	a	b	b	a	b	h	b	b	b	-	a	a	-	h	h	a	a	h	-	h	a	-	a	b	a	h
Pepper1.55ch03	86014921	G	G	A	a	b	h	h	b	h	h	h	h	a	b	a	h	a	h	h	b	b	b	a	b	-	h	b	h	b	b	b	h	-	a	-	h	h	a	h	h	b	a	a	h	a	b	a	a
Pepper1.55ch03	86019876	G	G	T	a	b	h	h	b	h	h	h	h	a	h	a	h	h	h	h	b	a	b	a	b	b	b	b	h	b	b	b	a	-	a	a	h	h	a	h	h	b	h	a	h	a	b	-	h
Pepper1.55ch03	96869238	G	G	A	a	b	h	h	b	h	h	h	b	a	b	a	h	h	a	h	b	b	b	a	b	b	a	b	h	b	b	b	a	a	a	-	h	h	a	b	h	b	b	a	-	a	b	-	a
Pepper1.55ch03	97433435	G	G	T	a	b	h	h	h	h	h	h	h	a	h	a	h	h	h	h	b	-	b	a	b	b	a	b	h	b	b	b	a	a	a	h	h	h	a	b	h	b	b	a	a	a	b	a	a
Pepper1.55ch03	134587173	G	G	A	a	b	h	h	b	h	h	h	h	a	h	a	h	h	h	h	b	-	b	a	b	b	h	b	h	b	b	b	a	a	a	-	h	h	a	h	h	b	h	a	h	a	b	a	a
Pepper1.55ch03	135431128	G	G	C	a	b	h	h	b	h	h	h	h	a	h	a	b	h	h	h	b	h	b	a	b	b	b	b	b	b	b	b	a	-	a	b	h	h	a	a	h	b	a	a	b	a	b	a	h
Pepper1.55ch03	135431135	G	G	A	a	b	h	h	b	h	h	h	h	a	h	a	b	h	h	h	b	h	b	a	b	b	b	b	b	b	b	b	a	-	a	b	h	h	a	a	h	b	a	a	b	a	b	a	h
Pepper1.55ch03	143752258	T	T	G	a	-	b	b	a	h	h	a	h	a	h	a	h	h	a	h	-	-	b	a	b	b	a	b	h	b	b	b	a	a	a	-	h	h	a	a	h	-	-	a	a	a	b	-	h
Pepper1.55ch03	173771257	G	G	C	a	b	h	a	h	h	h	h	h	a	h	a	h	h	h	h	b	-	b	a	b	a	a	b	h	b	b	b	-	a	a	h	h	h	a	b	h	b	b	a	a	a	b	a	h
Pepper1.55ch03	181653208	G	A	G	a	h	h	a	b	h	h	h	a	a	h	a	b	b	h	h	b	b	b	a	b	-	a	b	h	b	b	b	a	a	h	-	h	h	a	b	h	b	b	a	h	a	b	-	h
Pepper1.55ch03	181772640	A	C	A	a	-	a	a	b	b	a	h	h	-	h	a	h	h	h	h	b	-	b	a	b	a	a	b	h	b	b	b	a	a	h	b	b	b	a	b	b	b	b	a	a	a	b	-	a
Pepper1.55ch03	183386147	T	T	C	a	h	h	a	b	a	h	h	h	a	b	a	h	h	h	h	b	b	b	a	b	a	a	b	h	b	b	b	a	a	h	-	h	h	h	b	h	-	b	a	b	a	b	-	h
Pepper1.55ch03	187921821	C	C	T	a	b	b	h	b	a	h	h	a	a	h	a	h	h	h	h	b	b	b	a	b	a	a	b	h	b	b	b	a	a	h	h	h	h	h	b	h	h	b	a	h	a	b	a	h
Pepper1.55ch03	188057227	A	A	C	a	h	b	h	b	a	h	h	a	a	b	a	h	h	h	h	-	-	b	a	b	-	a	b	a	b	b	b	a	a	h	-	h	h	h	b	h	b	h	a	b	a	b	-	a
Pepper1.55ch03	191225544	T	T	C	a	h	h	a	b	a	h	h	a	a	b	a	h	h	h	h	b	b	b	a	b	-	a	b	h	b	b	b	-	-	h	-	h	h	h	b	a	b	b	a	a	a	b	-	h
Pepper1.55ch03	193629954	A	A	G	a	h	h	a	b	h	h	h	h	a	a	a	h	a	h	h	b	-	b	a	b	b	a	b	h	b	b	b	a	a	h	a	h	h	h	b	h	b	b	a	-	a	b	-	h
Pepper1.55ch03	195274160	T	C	T	a	b	h	a	b	h	h	h	h	a	h	a	b	h	h	h	b	b	b	a	b	a	a	b	h	b	b	b	a	a	h	h	h	h	h	b	h	b	b	a	a	a	b	a	h
Pepper1.55ch03	195754531	A	G	A	a	b	-	a	b	h	b	a	a	a	h	a	h	h	h	h	b	b	b	a	b	a	a	b	h	b	b	b	-	a	h	-	h	b	a	b	h	b	b	a	b	-	-	-	-
Pepper1.55ch03	196578539	T	A	T	a	h	h	a	b	a	h	h	h	a	h	a	h	h	h	h	b	b	b	a	b	h	a	b	h	b	b	b	a	a	h	b	h	h	h	b	a	b	b	a	a	a	b	a	b
Pepper1.55ch03	196588786	T	A	T	a	h	h	a	b	a	h	h	h	a	h	a	h	h	h	h	b	-	b	a	b	a	a	b	h	b	b	b	a	a	h	-	h	h	h	b	h	b	b	a	b	a	b	a	h
Pepper1.55ch03	197356530	G	G	T	a	a	b	h	b	a	h	h	a	a	b	a	a	h	h	a	b	-	b	a	b	-	a	b	h	b	b	b	-	a	h	-	h	b	h	b	a	a	b	a	a	a	b	-	a
Pepper1.55ch03	197358938	A	A	G	a	h	b	h	b	a	h	h	a	a	b	a	h	h	h	h	b	h	b	a	b	a	-	b	h	b	b	b	-	a	h	a	h	a	h	b	h	h	b	a	h	a	b	-	h
Pepper1.55ch03	199995661	C	C	T	a	h	b	h	h	a	a	h	h	a	b	a	h	h	h	a	h	-	b	h	a	b	a	b	b	b	b	b	h	b	a	a	h	h	a	h	b	h	a	h	h	b	h	b	h
Pepper1.55ch03	199995781	C	C	T	h	b	b	h	h	a	a	a	h	a	b	a	h	h	h	a	-	-	b	h	a	b	a	b	b	h	b	b	-	b	a	-	h	h	a	h	b	a	h	h	a	b	h	-	h
Pepper1.55ch03	200716273	C	C	G	a	h	b	h	b	a	h	h	a	a	b	a	h	a	h	h	b	-	b	a	b	a	a	b	h	b	b	b	a	a	h	-	h	h	h	b	h	h	b	a	h	a	b	-	h
Pepper1.55ch03	201106991	A	A	G	a	h	b	h	b	a	h	b	a	a	b	a	b	b	b	h	b	b	b	b	b	-	b	b	b	b	b	b	a	b	b	b	a	b	h	b	b	b	b	b	a	a	b	-	a
Pepper1.55ch03	201371456	A	A	G	a	h	b	h	b	a	h	b	a	a	b	a	b	b	b	h	b	b	b	b	b	b	b	b	b	b	b	b	a	b	b	-	h	b	h	-	b	b	b	b	h	a	b	b	h
Pepper1.55ch03	201543566	T	C	T	-	h	b	h	b	a	h	b	a	a	b	a	h	b	b	h	b	-	b	-	b	-	-	h	h	b	b	b	a	-	h	b	h	h	b	b	b	-	b	a	b	a	b	-	h
Pepper1.55ch03	202296774	C	T	C	a	h	b	h	b	a	h	h	a	a	b	a	h	b	h	h	b	b	b	a	b	-	-	b	h	b	b	b	a	-	h	a	a	h	h	b	h	b	b	a	h	a	b	-	a
Pepper1.55ch03	202568118	C	T	C	a	-	b	h	b	a	a	h	a	a	b	a	h	b	b	h	b	-	b	-	b	b	-	h	h	b	b	b	-	-	h	b	b	h	a	b	a	a	b	-	h	-	b	-	b
Pepper1.55ch03	204549361	T	T	A	a	b	b	h	b	a	h	h	a	a	b	h	h	b	h	h	a	b	b	a	b	a	a	h	h	b	b	b	a	a	h	h	h	h	h	b	b	h	b	a	b	a	b	-	h
Pepper1.55ch03	204934254	T	T	C	a	h	b	h	b	a	h	b	a	a	b	h	h	h	h	h	h	-	b	-	b	b	a	h	h	b	b	b	a	a	h	a	a	a	h	b	b	h	b	h	b	a	b	a	h
Pepper1.55ch03	205290160	A	A	T	a	a	b	h	b	a	h	h	a	a	b	a	h	h	h	h	a	-	b	a	b	a	a	h	h	b	b	b	a	a	h	-	h	h	h	b	b	a	b	h	b	a	b	a	h
Pepper1.55ch03	205649155	G	A	G	a	h	-	h	b	a	b	h	a	a	b	h	h	h	h	h	a	-	b	-	b	b	a	h	h	b	b	b	a	-	a	-	h	a	h	b	b	a	b	h	h	a	b	a	b
Pepper1.55ch03	206074803	G	C	G	a	h	-	a	b	a	h	b	a	a	b	b	b	h	h	h	-	-	b	a	-	a	-	h	a	b	b	b	-	-	a	-	-	h	b	-	b	a	-	a	-	-	-	a	b
Pepper1.55ch03	206074855	T	C	T	a	-	b	h	b	a	h	h	a	a	b	b	a	h	h	b	b	-	b	-	b	b	-	-	h	b	b	b	a	a	a	-	b	h	h	-	b	b	b	h	h	-	b	-	-
Pepper1.55ch03	206501581	C	A	C	a	h	b	h	b	a	h	b	a	a	b	b	b	b	b	h	b	b	b	b	b	b	b	b	b	b	b	b	a	b	b	b	h	b	h	-	b	b	b	b	b	h	b	b	h
Pepper1.55ch03	207009017	A	A	G	a	a	b	h	b	a	h	a	a	a	b	b	h	b	b	h	-	-	b	a	b	-	a	h	h	b	b	h	a	a	a	-	a	h	h	-	b	-	-	a	-	a	-	-	-
Pepper1.55ch03	209741186	C	C	T	a	b	b	h	b	a	h	b	a	a	b	b	b	b	b	h	b	b	b	b	b	b	b	b	b	b	b	b	a	b	b	b	b	b	h	b	b	b	b	b	b	a	b	-	h
Pepper1.55ch03	210567738	G	G	A	a	a	b	h	b	a	h	h	a	a	b	b	h	b	b	h	b	-	b	a	b	b	a	h	h	b	b	b	a	-	a	-	a	b	h	b	b	h	b	h	b	a	b	-	h
Pepper1.55ch03	210871142	G	G	T	a	h	b	h	b	a	h	h	a	a	b	b	h	h	b	h	h	b	b	a	b	h	a	h	h	b	b	h	a	a	a	b	h	h	h	b	b	-	b	h	h	a	b	a	h
Pepper1.55ch03	211585735	T	T	C	a	a	b	h	b	a	h	h	a	a	b	b	b	b	b	h	h	-	b	a	b	b	a	a	h	b	b	b	a	a	a	a	a	-	h	b	b	h	b	h	b	a	b	-	b
Pepper1.55ch03	213933590	C	C	A	a	h	b	h	b	a	h	h	a	a	b	b	h	a	b	h	-	-	b	a	b	b	a	h	h	b	b	h	a	a	a	-	-	h	h	b	b	b	b	h	a	a	b	a	a
Pepper1.55ch03	214461563	C	C	A	a	a	b	h	b	a	h	b	a	a	b	b	b	b	b	h	b	b	b	b	b	b	b	b	b	b	b	b	a	b	b	b	a	b	h	b	b	b	b	b	b	a	b	b	h
Pepper1.55ch03	214630164	C	T	C	a	b	b	h	b	a	h	b	a	a	b	b	b	b	b	h	b	-	b	b	b	-	b	b	b	b	b	b	h	b	b	b	h	b	h	b	b	b	b	b	b	a	b	b	h
Pepper1.55ch03	217662124	C	C	T	a	b	b	a	b	h	a	h	a	a	b	b	b	-	b	h	a	-	b	-	b	-	a	a	a	b	b	b	-	a	a	-	a	h	h	b	b	h	b	a	-	a	b	-	a
Pepper1.55ch03	217952845	C	C	T	a	b	b	a	b	h	h	h	a	a	b	b	h	a	b	h	h	b	b	h	b	-	-	a	h	b	b	h	h	a	a	b	h	h	h	b	b	b	b	a	b	a	b	a	h
Pepper1.55ch03	218343989	A	C	A	a	b	b	h	b	h	h	b	a	a	b	b	b	b	b	h	b	-	b	b	b	-	b	b	b	b	h	b	h	b	b	b	h	b	h	b	b	b	b	b	b	-	b	b	b
Pepper1.55ch03	218845166	T	T	C	a	b	b	h	b	h	h	h	a	a	b	b	h	a	b	h	a	-	b	h	b	a	a	a	h	b	b	h	b	a	a	-	h	h	h	b	b	h	b	a	b	a	b	a	h
Pepper1.55ch03	218850611	T	T	C	a	b	b	a	b	h	a	b	a	a	b	b	h	a	b	h	b	-	b	a	-	a	a	a	h	b	b	h	a	a	a	b	-	h	h	b	b	-	b	a	-	a	b	-	h
Pepper1.55ch03	219670810	T	A	T	a	b	b	h	-	h	h	b	a	a	b	b	b	b	b	a	b	-	b	b	b	-	-	b	b	b	b	b	a	-	b	-	a	b	a	-	b	b	b	-	-	a	b	-	a
Pepper1.55ch03	221117350	A	A	G	a	b	b	h	b	h	h	a	a	a	b	b	h	a	b	h	a	-	b	h	b	b	a	a	h	b	h	b	-	a	a	b	h	h	h	b	b	h	b	a	-	a	b	h	b
Pepper1.55ch03	221474094	T	T	G	a	b	b	h	b	h	h	h	a	a	b	b	h	a	b	h	h	b	b	b	b	a	a	a	h	b	h	-	a	a	a	-	h	h	h	b	b	h	b	a	b	a	b	-	b
Pepper1.55ch03	221586479	A	A	G	a	b	b	h	b	h	h	h	a	a	b	b	h	a	b	h	h	-	b	a	b	h	a	a	h	b	h	h	a	a	a	b	h	h	a	b	b	h	b	a	b	a	b	-	b
Pepper1.55ch03	222751162	C	T	C	a	b	b	h	b	h	b	b	a	a	b	b	b	b	b	h	b	-	b	b	b	-	b	b	b	b	h	b	a	b	b	b	b	b	h	b	b	b	b	b	b	a	b	b	b
Pepper1.55ch03	222799137	T	C	T	a	b	b	h	b	h	h	b	a	a	b	b	b	b	b	h	b	-	b	b	b	-	b	b	b	b	h	b	b	b	b	b	b	b	h	b	b	b	b	b	b	a	b	b	b
Pepper1.55ch03	223419381	T	T	C	a	b	b	h	b	h	h	b	a	a	b	b	b	b	b	h	b	-	b	b	b	-	b	b	b	b	h	b	-	b	b	-	h	b	h	b	b	b	b	-	b	b	b	b	b
Pepper1.55ch03	226274805	C	C	T	a	h	b	h	h	h	h	h	a	a	b	b	h	a	b	h	h	-	b	h	b	b	a	a	b	b	h	h	b	a	a	b	h	a	h	b	b	b	b	a	b	h	b	b	b
Pepper1.55ch03	226765611	T	C	T	a	a	b	a	b	a	-	-	a	a	b	b	h	a	b	h	b	-	b	h	b	b	a	a	b	-	h	h	-	-	a	-	h	a	a	b	b	-	b	-	b	h	b	-	b
Pepper1.55ch03	227235192	T	T	A	a	-	h	h	a	h	h	b	a	a	h	b	b	b	-	h	b	-	b	b	h	b	b	b	b	b	h	h	-	-	b	-	h	b	-	b	b	b	-	b	-	-	b	-	b
Pepper1.55ch03	227247080	G	G	T	a	a	b	h	h	h	h	b	a	a	b	b	b	b	b	h	b	-	b	b	b	-	-	b	b	b	h	b	-	b	b	-	h	b	a	b	b	b	-	b	b	-	b	-	b
Pepper1.55ch03	230116211	G	G	T	a	h	b	h	a	h	h	b	a	a	b	b	b	b	b	h	b	b	b	b	b	-	-	b	b	b	h	b	b	b	b	b	h	b	h	b	b	b	b	b	b	h	b	-	b
Pepper1.55ch03	230363700	A	A	T	a	h	b	b	a	b	h	b	h	a	b	b	b	b	b	h	b	b	b	b	b	b	b	b	b	b	h	b	-	b	b	-	b	b	h	b	b	b	b	b	b	-	b	-	b
Pepper1.55ch03	230899432	C	G	C	a	b	h	h	b	a	a	h	h	a	b	a	h	h	h	h	b	h	b	h	a	b	a	b	b	b	b	b	h	a	a	h	h	h	a	h	b	b	h	h	h	h	b	a	h
Pepper1.55ch03	231601870	A	A	T	a	b	a	h	b	a	a	a	h	a	b	a	h	h	h	h	h	-	b	b	a	b	a	b	b	b	b	b	-	b	a	h	a	h	a	a	b	-	h	h	h	h	b	h	h
Pepper1.55ch03	232043328	C	C	T	a	b	b	h	a	h	b	h	h	a	b	b	h	a	h	a	b	a	b	h	b	b	a	a	b	b	h	h	-	-	a	b	h	a	h	b	b	b	-	a	b	h	b	-	b
Pepper1.55ch03	233032416	T	T	C	-	b	b	b	b	a	b	h	-	a	b	b	a	a	b	b	h	b	b	a	-	-	a	h	b	b	b	h	-	a	a	-	h	b	b	b	b	h	b	b	b	-	b	-	h
Pepper1.55ch03	236489041	C	T	C	a	h	b	h	a	b	h	h	h	a	b	b	h	a	h	h	h	-	b	h	b	b	h	a	b	b	h	h	a	h	a	b	h	a	h	b	b	b	b	a	b	h	b	b	b
Pepper1.55ch03	236839937	C	T	C	a	a	b	h	a	h	b	b	b	a	b	h	b	b	b	h	b	b	b	b	b	-	b	b	b	b	h	b	-	b	b	-	h	b	h	b	b	b	b	b	b	-	b	b	b
Pepper1.55ch03	237423236	C	C	A	a	a	b	h	a	h	h	h	h	a	b	h	h	a	h	h	h	-	b	a	b	-	a	a	b	b	h	a	a	-	a	a	h	a	h	b	b	h	h	a	b	h	b	-	b
Pepper1.55ch03	237877974	C	T	C	a	a	b	h	-	h	h	b	-	a	b	-	b	b	b	h	b	-	b	b	b	b	b	b	b	b	h	b	-	b	b	b	a	b	h	b	b	b	b	b	b	h	b	-	b
Pepper1.55ch03	237906891	T	C	T	a	-	b	h	-	b	b	b	h	a	b	h	b	b	b	a	b	-	b	b	b	b	-	b	b	b	a	b	-	-	b	b	-	b	b	-	b	b	b	-	-	-	-	-	b
Pepper1.55ch03	238236366	A	A	T	a	a	b	h	a	h	h	h	h	h	b	a	h	a	h	h	a	-	b	a	a	b	a	a	b	a	h	a	a	-	h	b	a	a	a	b	b	a	a	a	a	b	b	-	b
Pepper1.55ch03	238645664	G	G	A	a	a	b	h	a	h	h	h	h	a	b	a	h	a	h	h	h	-	b	a	a	b	a	a	b	a	h	h	a	b	h	a	h	a	h	b	b	a	a	a	-	b	b	-	-
Pepper1.55ch03	238831214	A	G	A	b	b	-	b	b	b	b	b	b	b	b	b	b	b	b	b	-	-	b	b	-	-	b	b	b	b	b	b	b	b	b	-	b	b	b	b	b	b	b	b	h	b	b	-	b
Pepper1.55ch03	241236238	A	A	G	-	-	-	-	-	-	b	b	-	b	b	-	b	b	-	b	b	-	b	b	b	-	-	b	b	-	b	b	-	b	b	-	b	-	b	-	b	-	b	-	-	b	-	-	b
Pepper1.55ch03	241308182	T	T	C	a	a	b	h	a	h	h	h	b	h	b	h	h	a	h	h	a	-	b	a	h	-	-	a	b	a	h	h	a	a	h	b	h	a	h	b	b	b	a	a	b	b	b	-	b
Pepper1.55ch03	241836380	A	A	C	b	b	a	a	b	h	h	b	a	h	a	h	b	b	b	h	-	-	b	b	h	-	-	b	b	b	h	b	b	b	b	-	h	b	h	b	b	b	b	h	h	a	a	-	a
Pepper1.55ch03	242254450	A	A	G	b	-	b	b	-	b	b	b	-	b	b	b	b	b	-	b	b	b	b	b	-	b	b	b	b	b	b	-	b	-	b	a	b	-	b	b	b	b	b	-	-	-	-	-	b
Pepper1.55ch03	242511588	G	G	T	a	a	b	b	a	h	h	a	h	h	b	h	b	-	b	h	b	-	b	-	b	b	-	-	b	-	h	b	-	-	b	b	h	-	h	b	b	-	-	b	-	b	b	-	b
Pepper1.55ch03	242610476	T	C	T	b	b	b	b	b	b	b	b	b	b	b	b	b	b	b	b	b	b	b	b	b	b	b	b	b	b	b	b	-	b	b	b	b	b	b	b	b	b	b	b	b	b	b	b	b
Pepper1.55ch03	244843425	T	C	T	-	b	a	a	b	a	a	b	a	a	a	a	b	b	b	h	-	-	b	b	a	-	-	b	b	b	h	b	-	-	b	-	a	b	a	b	-	-	b	-	h	a	a	-	a
Pepper1.55ch03	245112711	A	T	A	a	-	a	a	a	a	a	-	a	a	a	a	h	h	h	a	b	-	h	a	-	-	-	a	h	a	a	b	-	-	h	b	a	a	a	b	b	b	a	a	a	a	a	a	a
Pepper1.55ch03	245241373	T	A	T	b	b	a	a	b	b	h	b	h	h	a	h	b	b	b	h	b	b	b	b	a	b	b	b	b	b	h	b	b	b	b	b	h	b	h	b	b	b	b	h	-	a	a	b	a
Pepper1.55ch03	246466522	G	A	G	b	b	a	a	b	b	b	a	h	h	a	h	a	a	b	h	a	a	h	b	b	b	b	b	h	b	h	a	b	a	h	-	h	b	h	a	a	b	b	b	b	a	-	-	b
Pepper1.55ch03	246600918	G	T	G	-	-	a	-	b	b	h	b	h	b	a	h	h	a	a	h	b	-	b	b	a	-	b	-	h	b	h	a	-	a	h	-	b	b	-	-	a	b	b	a	-	a	-	-	h
Pepper1.55ch03	246947272	A	C	A	b	b	-	a	b	b	-	a	-	b	-	b	b	-	h	h	-	-	h	b	b	b	b	-	a	b	h	a	-	-	h	-	b	b	h	a	-	-	b	b	h	a	a	-	a
Pepper1.55ch03	247247871	T	C	T	b	b	a	a	b	b	h	h	h	h	a	h	h	h	h	h	a	-	h	b	h	-	b	b	h	b	h	a	b	a	h	h	a	b	b	a	a	h	b	h	a	a	a	a	h
Pepper1.55ch03	247548993	G	A	G	b	-	h	a	b	b	h	h	h	h	a	a	h	h	h	h	-	-	h	b	h	a	b	b	h	b	h	a	b	a	h	b	h	b	h	a	a	b	b	h	b	a	a	-	b
Pepper1.55ch03	247830692	G	A	G	b	b	a	a	b	b	b	h	-	h	a	a	h	-	a	h	-	-	a	b	h	a	b	b	b	b	h	a	b	a	h	-	a	b	a	a	a	-	b	-	b	a	a	b	-
Pepper1.55ch03	248124514	G	A	G	b	b	a	a	b	b	a	a	h	h	a	b	a	h	h	h	h	-	h	b	-	b	-	b	a	b	h	a	-	a	h	a	a	b	h	a	a	b	b	a	h	-	a	-	h
Pepper1.55ch03	248576900	G	T	G	b	b	a	a	b	b	h	b	h	a	a	b	b	b	b	h	b	-	b	b	a	-	b	b	b	b	h	b	-	b	b	-	h	b	h	b	b	-	b	a	-	a	a	b	a
Pepper1.55ch03	248960084	A	G	A	-	-	a	a	-	-	a	b	a	h	a	a	b	b	b	a	-	-	b	-	a	-	-	-	b	-	a	b	-	b	b	b	a	-	-	b	b	b	-	a	-	a	-	-	a
Pepper1.55ch03	249158351	G	A	G	a	a	a	a	a	a	a	b	a	a	a	a	h	h	h	a	b	b	h	a	a	h	h	a	h	a	a	b	a	-	h	b	a	a	a	b	b	-	a	a	h	a	a	b	a
Pepper1.55ch03	249348449	T	C	T	a	a	a	a	a	a	a	h	a	a	a	a	h	h	h	a	b	-	h	a	a	b	a	a	a	a	a	b	a	b	h	h	a	a	a	b	b	h	a	a	a	a	a	a	a
Pepper1.55ch03	249716991	T	T	C	b	b	a	a	b	b	h	b	h	b	a	h	b	b	b	h	-	-	b	b	-	-	b	b	b	b	h	b	-	-	b	b	h	b	h	b	b	-	b	h	b	a	a	-	a
Pepper1.55ch03	249944205	G	G	A	a	a	a	-	a	a	a	h	a	a	a	a	h	h	a	a	b	b	h	a	a	a	a	a	h	a	a	b	a	b	h	b	a	a	a	b	b	a	a	a	b	-	a	b	a
Pepper1.55ch03	250264465	A	G	A	b	-	a	a	b	b	h	b	a	h	a	h	b	b	b	h	b	b	b	b	a	b	-	b	b	b	h	b	b	b	b	-	h	b	h	b	b	b	b	h	-	a	a	b	h
Pepper1.55ch03	250605840	G	A	G	b	b	a	a	b	b	h	b	b	h	a	h	b	b	b	h	b	b	b	b	-	b	b	b	b	b	h	b	b	b	b	b	a	b	h	b	b	b	b	h	-	a	a	-	a
Pepper1.55ch03	250939533	C	C	T	a	a	a	a	a	a	a	a	a	a	a	a	a	a	a	a	a	a	a	a	a	a	a	a	a	a	a	a	a	a	a	a	a	a	a	a	a	a	a	a	-	a	a	a	a
Pepper1.55ch03	251271383	G	G	C	a	a	b	b	a	a	h	h	h	h	h	a	h	h	h	h	a	-	h	a	a	-	a	a	h	a	h	b	a	b	h	-	a	a	a	b	b	a	a	a	b	b	b	-	b
Pepper1.55ch03	251638325	T	C	T	a	-	b	b	a	a	a	b	b	b	h	h	b	a	h	h	h	-	h	-	h	a	a	a	h	a	h	b	-	b	h	-	b	a	h	b	b	a	a	b	-	b	b	-	h
Pepper1.55ch03	251651808	T	A	T	a	a	h	b	a	a	h	h	h	h	h	h	h	h	h	h	a	b	h	a	h	b	a	a	h	a	h	b	a	b	h	a	h	a	a	b	b	a	a	h	b	b	b	a	b
Pepper1.55ch03	252091834	G	G	A	b	b	b	-	b	b	b	b	-	-	b	b	b	-	b	b	-	-	b	-	b	-	b	b	b	b	b	b	b	b	b	b	b	b	b	b	b	-	b	b	-	-	b	-	a
Pepper1.55ch03	252303743	A	G	A	a	-	h	b	a	a	a	b	h	-	-	h	h	-	a	h	b	-	h	a	h	b	a	a	h	h	h	b	-	b	h	-	h	a	h	-	b	-	-	h	-	b	b	b	h
Pepper1.55ch03	252735828	G	T	G	a	a	h	b	a	a	h	b	h	h	h	h	h	h	a	h	a	b	h	a	h	-	a	a	h	a	h	b	-	b	h	h	h	a	h	b	b	h	a	h	b	b	b	h	h
Pepper1.55ch03	252854816	C	G	C	b	b	-	b	b	b	b	b	-	b	b	b	b	b	b	b	b	-	b	b	-	b	-	b	b	b	b	b	-	b	b	-	b	-	b	-	b	-	b	b	-	-	b	-	h
Pepper1.55ch03	253291727	G	A	G	b	b	b	b	b	b	b	b	b	b	b	b	b	b	b	b	b	b	b	b	b	b	b	b	b	b	b	b	b	b	b	-	b	b	b	b	b	b	b	b	-	b	b	-	a
Pepper1.55ch03	253873714	G	G	C	a	a	h	b	a	a	h	b	h	h	h	h	h	b	a	h	a	a	a	a	a	a	-	a	h	a	h	b	-	b	a	-	h	a	h	b	b	a	a	b	a	b	b	-	h
Pepper1.55ch03	254345350	T	T	C	a	b	b	h	b	a	a	b	h	a	b	a	h	h	h	h	a	a	b	h	a	b	-	b	b	b	b	b	-	-	a	b	h	h	a	h	b	a	h	h	-	h	h	-	h
Pepper1.55ch03	254503940	T	T	C	a	h	h	b	a	a	h	b	h	h	h	h	a	b	a	a	a	-	a	a	a	-	-	b	h	a	h	b	-	b	h	b	h	a	h	b	b	a	a	h	b	b	b	h	h
Pepper1.55ch03	254977693	G	G	A	h	b	h	b	a	a	h	b	h	a	h	h	a	b	a	h	b	-	a	a	h	h	a	b	h	a	h	b	a	a	h	a	h	a	h	b	b	a	a	h	a	b	b	h	h
Pepper1.55ch03	255046990	G	G	A	b	b	b	b	b	-	b	b	b	-	b	b	a	b	a	b	a	-	a	a	b	-	a	b	h	a	b	-	b	a	a	a	-	a	b	b	b	a	b	b	b	-	b	-	a
Pepper1.55ch03	255198493	T	T	C	h	h	h	b	a	a	h	b	h	h	h	h	a	b	a	h	h	a	a	a	a	-	a	h	b	a	h	b	a	a	h	h	h	a	h	b	b	a	a	a	a	b	b	-	b
Pepper1.55ch03	255956032	A	G	A	b	-	-	b	-	b	b	b	b	b	b	b	h	b	a	b	-	-	a	a	b	a	-	h	h	a	b	b	b	-	h	b	b	a	b	b	b	-	b	b	-	-	-	-	a
Pepper1.55ch03	256208799	T	T	G	h	a	h	b	a	a	h	b	h	h	h	h	h	b	a	h	h	a	a	a	a	a	a	h	h	a	h	b	a	h	h	a	h	a	h	h	b	a	a	h	-	b	-	b	h
Pepper1.55ch03	256442085	C	C	T	b	b	b	b	b	b	b	b	b	b	b	b	h	b	a	b	h	-	a	a	b	a	a	h	h	a	b	b	b	h	h	-	b	a	b	b	b	a	b	b	a	b	b	a	h
Pepper1.55ch03	256808508	G	G	A	a	h	a	b	a	a	a	b	a	-	a	b	a	b	a	a	b	-	a	a	b	b	-	b	h	-	h	b	a	a	h	-	b	-	b	b	b	a	a	a	a	b	-	b	h
Pepper1.55ch03	257190096	T	T	A	h	h	h	b	a	a	b	b	h	h	h	h	a	b	a	a	a	-	a	a	b	b	a	b	h	h	h	b	a	b	h	-	h	a	h	b	b	h	a	h	h	b	b	b	h
Pepper1.55ch03	257413682	T	T	C	b	b	b	b	b	b	b	b	b	b	b	b	a	b	a	b	h	a	a	a	b	h	a	b	h	h	b	b	b	h	h	a	b	a	b	b	b	a	b	b	-	b	b	-	h
Pepper1.55ch03	257592290	G	A	G	b	b	b	b	b	b	b	b	b	b	b	b	a	b	a	b	b	a	a	-	b	-	h	b	h	h	b	b	b	a	h	-	b	a	b	b	b	-	b	b	b	b	b	h	h
Pepper1.55ch04	19375	G	A	G	b	b	b	b	b	b	b	b	b	b	b	b	b	h	b	b	h	-	h	a	b	a	h	b	h	b	b	h	b	b	a	-	b	a	b	b	a	a	b	b	a	a	-	-	b
Pepper1.55ch04	100298	G	A	G	b	b	b	b	b	b	b	b	b	b	b	b	b	-	b	b	h	-	b	-	b	a	h	b	h	b	b	h	b	a	a	-	b	a	b	-	a	a	b	b	-	-	a	b	b
Pepper1.55ch04	207541	T	T	C	a	b	a	b	a	a	b	h	b	b	b	a	b	h	b	b	h	-	h	a	h	a	a	b	h	b	a	h	a	h	a	b	b	a	h	h	a	a	a	b	h	a	h	b	b
Pepper1.55ch04	254505	T	T	G	a	b	h	b	a	a	b	h	b	b	h	a	b	a	b	b	-	a	h	a	a	a	a	b	h	b	a	h	-	h	a	-	b	a	h	a	a	a	a	b	-	-	b	b	b
Pepper1.55ch04	509780	C	C	T	a	b	h	b	-	a	b	-	b	b	h	h	b	h	b	b	-	-	h	a	h	a	a	b	h	-	a	a	a	b	a	b	b	a	h	b	a	-	a	b	a	a	-	a	b
Pepper1.55ch04	595133	G	A	G	b	-	b	b	b	b	b	h	b	b	b	b	b	b	b	b	b	-	h	h	b	-	h	b	h	b	b	h	b	a	h	b	b	h	b	h	h	h	b	b	a	b	h	a	b
Pepper1.55ch04	976572	A	G	A	b	b	b	b	b	b	b	h	b	b	b	b	b	h	b	b	h	h	a	a	b	a	h	b	a	b	b	h	b	b	a	h	b	a	b	b	a	a	b	b	h	a	h	-	b
Pepper1.55ch04	1074137	T	T	G	b	b	b	b	b	b	b	h	b	b	b	b	b	h	b	b	h	-	h	a	b	a	a	b	a	b	b	a	b	a	a	b	b	a	b	a	a	a	b	b	a	a	b	-	b
Pepper1.55ch04	1133741	C	C	T	b	b	b	-	b	b	b	h	b	b	b	b	b	h	b	b	h	a	h	a	b	-	-	b	a	b	b	h	-	a	a	b	b	a	b	h	a	a	b	b	h	a	b	-	b
Pepper1.55ch04	1174881	G	G	C	a	b	h	b	a	a	b	h	b	b	h	a	b	b	b	b	a	a	a	a	a	a	b	b	a	b	h	b	-	b	a	-	b	a	h	a	a	a	a	b	a	a	-	h	b
Pepper1.55ch04	1342563	A	G	A	b	b	b	b	b	b	b	b	b	b	b	b	b	b	b	b	b	b	b	b	b	b	b	b	b	b	b	b	-	b	b	-	b	b	b	b	b	b	b	b	b	-	b	b	b
Pepper1.55ch04	1388022	C	C	A	b	b	b	b	b	b	b	b	-	b	b	b	b	b	b	b	b	b	b	b	b	b	b	b	b	b	b	b	b	b	b	b	b	b	b	b	b	b	b	b	b	b	b	-	b
Pepper1.55ch04	1678861	G	G	A	-	b	a	b	a	a	b	-	a	b	b	b	b	b	b	h	b	-	h	b	a	-	-	a	b	a	h	h	-	b	b	-	-	a	b	b	b	-	a	b	-	-	-	-	b
Pepper1.55ch04	1886096	G	A	G	a	b	h	b	a	a	b	h	b	b	h	b	b	b	b	b	b	-	h	a	a	a	b	b	a	b	b	b	-	b	a	-	b	a	h	h	h	-	a	h	-	a	b	b	b
Pepper1.55ch04	2575855	C	C	T	a	b	h	b	a	h	b	b	b	b	h	b	b	a	b	b	h	a	h	a	a	a	a	h	a	b	h	h	a	b	a	-	b	a	h	h	a	b	a	h	a	a	b	h	h
Pepper1.55ch04	2575912	C	C	A	a	b	h	b	a	h	b	b	b	b	h	b	b	a	b	b	h	a	h	a	a	a	a	h	a	b	h	h	a	b	a	-	b	a	h	h	a	b	a	h	a	a	b	h	h
Pepper1.55ch04	8017048	G	A	G	b	b	b	b	b	b	b	b	b	b	b	b	b	a	h	b	-	-	-	a	-	-	b	b	a	b	b	b	-	-	a	-	b	-	b	b	a	-	b	b	-	-	b	-	a
Pepper1.55ch04	8028442	C	C	G	b	b	b	b	b	b	b	b	b	b	b	b	b	a	h	b	h	-	b	a	b	a	b	h	a	b	b	h	b	-	a	-	b	a	b	a	h	h	b	b	b	a	-	-	b
Pepper1.55ch04	8368367	C	C	T	a	b	h	b	a	h	b	b	b	b	a	b	b	a	h	b	h	b	h	a	a	a	h	a	a	b	h	h	a	a	a	b	h	a	h	h	b	h	a	h	h	a	b	-	h
Pepper1.55ch04	8404613	G	G	A	b	b	b	b	b	b	b	b	b	b	b	b	b	a	h	b	h	-	h	a	b	a	a	h	a	b	b	h	-	h	a	-	b	a	b	h	b	h	b	b	-	a	b	a	h
Pepper1.55ch04	8592791	T	C	T	b	a	h	a	b	h	a	a	h	a	b	a	a	b	h	h	h	a	h	b	b	h	a	b	b	a	h	h	b	a	b	a	h	b	h	b	a	a	b	h	b	b	a	b	h
Pepper1.55ch04	8604934	A	G	A	b	a	a	a	b	h	a	a	h	a	b	a	a	b	h	h	a	-	h	b	b	h	a	b	b	a	h	h	b	b	b	-	b	b	h	-	a	h	b	h	a	b	a	-	h
Pepper1.55ch04	8771382	G	G	C	-	b	b	b	-	b	b	b	b	b	-	b	b	a	a	b	b	b	a	a	-	b	a	a	a	b	b	a	-	h	a	-	b	a	b	a	b	-	a	h	-	a	b	-	h
Pepper1.55ch04	9479926	A	G	A	a	b	h	b	a	h	b	b	b	b	h	b	b	a	h	b	h	b	b	a	h	a	b	h	a	b	h	h	a	h	a	b	b	a	h	b	a	b	a	h	b	a	-	-	h
Pepper1.55ch04	10139624	G	A	G	a	b	a	b	a	h	b	b	b	b	h	b	b	a	h	b	h	-	h	a	a	h	a	h	a	b	h	h	a	b	a	b	b	a	b	-	a	a	a	h	a	a	b	a	h
Pepper1.55ch04	10210698	A	A	G	a	a	a	a	a	a	a	a	a	a	a	a	h	b	h	a	a	-	h	b	a	b	h	b	b	a	a	h	a	b	b	-	a	b	a	a	a	h	b	h	h	h	a	h	h
Pepper1.55ch04	12041180	T	G	T	b	-	-	a	-	h	a	-	b	-	b	a	h	b	h	h	a	b	h	b	b	a	a	b	b	a	b	-	b	b	b	-	b	h	a	a	a	-	b	a	a	b	-	-	b
Pepper1.55ch04	12061679	A	G	A	b	-	b	a	b	h	-	a	b	a	b	a	b	b	h	b	a	-	b	b	b	b	a	b	b	a	b	b	b	b	b	-	b	b	b	b	a	-	b	b	h	b	a	b	b
Pepper1.55ch04	12300042	G	A	G	b	a	h	a	b	b	a	a	h	a	b	a	h	b	h	h	b	b	-	b	h	b	a	b	b	a	h	h	-	-	b	-	b	a	b	h	a	h	b	b	a	b	a	b	b
Pepper1.55ch04	12464652	G	T	G	b	a	h	a	b	h	a	a	h	a	b	a	h	b	h	h	a	-	h	b	b	-	a	b	b	a	h	b	b	a	b	-	h	h	h	a	a	a	b	h	b	b	a	-	h
Pepper1.55ch04	12505048	G	C	G	b	a	a	a	b	h	a	a	a	a	b	a	h	-	-	h	h	-	b	-	b	-	a	b	b	a	h	b	-	b	b	a	b	h	h	-	a	h	-	a	-	b	-	-	-
Pepper1.55ch04	12606016	A	G	A	b	a	b	a	b	h	a	a	a	a	b	a	h	b	h	h	a	b	a	b	b	b	-	b	b	a	h	b	-	a	b	a	h	h	h	a	a	h	-	h	a	b	a	-	h
Pepper1.55ch04	12728383	A	A	G	b	a	b	a	b	b	a	a	b	-	b	a	b	b	h	b	-	-	b	b	b	-	a	b	b	a	b	h	b	b	b	-	b	h	b	b	-	h	b	h	b	b	-	-	b
Pepper1.55ch04	12897816	C	T	C	b	a	h	a	b	h	a	a	b	a	b	a	h	b	h	h	h	a	h	b	b	-	a	b	b	a	h	h	b	b	b	a	h	h	h	h	a	h	b	h	h	b	a	a	h
Pepper1.55ch04	12900294	A	G	A	-	a	b	a	b	a	a	a	h	a	b	a	a	b	b	h	b	-	h	b	b	b	a	b	b	a	h	b	-	-	b	-	b	h	h	-	a	b	b	b	b	-	-	-	a
Pepper1.55ch04	13040821	A	T	A	b	-	h	a	b	h	h	a	h	a	b	a	h	b	h	h	h	-	h	b	b	b	a	b	b	a	h	h	b	b	b	-	b	a	h	h	a	-	b	b	b	b	a	b	h
Pepper1.55ch04	13153798	T	C	T	b	a	h	a	b	h	a	a	h	a	b	a	h	b	h	h	a	-	h	b	b	b	a	b	b	a	h	h	b	b	b	a	h	h	h	a	a	-	b	h	h	b	a	-	h
Pepper1.55ch04	13351868	G	A	G	b	a	h	a	b	h	a	a	b	a	b	a	h	b	a	h	h	-	h	b	b	b	a	b	b	a	h	a	b	h	b	-	b	h	h	b	a	-	b	h	a	b	a	-	h
Pepper1.55ch04	13353720	T	A	T	b	-	h	a	-	a	a	-	h	-	b	a	h	b	b	h	a	a	h	b	b	-	-	b	b	a	b	h	b	b	b	-	a	b	b	a	a	b	b	h	-	b	-	-	h
Pepper1.55ch04	13533297	T	C	T	b	a	h	a	b	h	a	a	h	a	b	a	h	b	h	h	h	-	h	b	b	b	-	b	b	a	h	h	b	h	b	-	b	h	h	h	a	a	b	h	h	b	a	b	h
Pepper1.55ch04	13600501	G	A	G	b	a	h	a	b	h	a	-	h	a	b	a	h	b	h	h	h	b	h	b	b	-	a	b	b	a	h	h	-	a	b	-	b	h	h	a	a	b	b	h	-	b	a	-	h
Pepper1.55ch04	13701442	G	T	G	b	a	a	a	b	h	a	a	h	a	b	a	h	b	h	h	b	-	h	b	b	-	a	b	b	a	h	h	b	h	b	-	a	h	h	h	a	h	b	h	a	b	a	-	h
Pepper1.55ch04	13745413	C	T	C	b	a	h	a	b	h	a	a	h	a	b	a	h	b	h	h	a	-	b	b	b	-	a	b	b	a	h	h	-	a	b	-	h	h	h	b	a	b	b	h	-	-	a	b	h
Pepper1.55ch04	13908077	G	A	G	b	a	h	a	b	h	a	a	h	a	b	a	h	b	a	h	b	a	h	b	b	b	a	b	b	a	h	h	b	h	b	a	b	b	h	h	a	b	b	b	h	b	a	-	b
Pepper1.55ch04	14087495	C	C	A	b	a	h	a	b	h	a	a	h	a	b	a	h	b	h	h	h	-	h	b	b	b	a	b	b	a	h	h	-	h	b	-	h	h	h	h	a	h	b	a	h	-	a	a	h
Pepper1.55ch04	14237462	C	C	T	b	a	b	a	b	b	-	a	b	-	b	a	b	b	b	b	b	b	b	b	b	-	-	b	b	-	b	h	b	b	b	-	-	b	h	b	a	b	b	b	-	b	-	-	b
Pepper1.55ch04	14284998	A	A	G	b	a	a	a	b	h	a	a	h	a	b	a	h	-	h	h	h	b	h	b	b	-	a	b	b	a	h	h	b	b	b	-	h	a	h	-	a	-	b	h	h	b	a	-	h
Pepper1.55ch04	14422439	T	A	T	b	a	h	a	b	h	a	a	h	a	b	a	h	b	h	h	h	b	h	b	b	-	-	b	b	a	h	h	b	a	b	-	b	h	h	h	a	-	b	h	a	b	a	h	h
Pepper1.55ch04	14464938	A	C	A	b	a	b	a	b	h	a	a	b	a	b	a	h	b	b	h	a	b	b	b	b	b	a	b	b	a	h	h	b	a	b	-	h	h	h	b	a	b	-	h	-	b	a	-	h
Pepper1.55ch04	14744045	G	A	G	b	a	h	a	-	h	a	a	h	a	b	a	h	b	h	h	-	b	h	b	b	b	a	b	b	a	h	h	b	b	b	h	h	h	a	b	a	a	b	h	h	b	a	b	h
Pepper1.55ch04	15019279	G	G	A	b	a	h	a	b	h	a	a	b	a	b	a	h	b	h	h	h	-	h	-	b	b	a	b	b	-	h	h	b	h	b	a	h	-	h	h	a	-	b	b	a	-	-	b	a
Pepper1.55ch04	15106603	G	A	G	b	a	h	a	b	h	a	a	h	a	b	a	h	b	h	h	b	-	h	b	b	b	a	b	b	a	h	h	b	h	b	-	h	h	h	-	a	-	b	h	a	b	a	-	h
Pepper1.55ch04	15375568	C	T	C	b	-	b	a	b	b	a	-	b	a	b	a	b	-	-	h	-	-	-	b	-	-	-	b	b	a	h	b	-	-	b	-	a	b	b	-	a	b	b	h	a	-	a	-	b
Pepper1.55ch04	15484929	T	C	T	b	a	b	a	b	h	a	a	h	a	b	a	h	b	h	h	h	-	h	b	b	b	a	b	b	a	h	b	b	h	b	a	h	h	h	h	a	b	b	a	h	b	a	-	h
Pepper1.55ch04	15486176	C	A	C	b	a	h	a	b	b	a	a	b	a	b	a	h	b	b	b	b	b	h	h	b	-	-	b	b	a	b	b	b	b	b	-	b	b	b	b	-	h	b	h	h	b	-	b	b
Pepper1.55ch04	15844395	C	T	C	b	a	h	a	b	h	a	a	h	a	b	a	h	b	h	h	b	-	h	b	b	b	a	b	b	a	h	h	b	-	b	a	h	h	b	a	a	b	b	h	b	b	a	-	h
Pepper1.55ch04	15891295	C	T	C	b	a	b	a	b	h	a	a	h	a	b	a	h	b	h	h	h	b	h	b	b	b	a	b	b	a	h	a	b	b	b	a	b	h	h	h	a	b	b	h	-	b	a	-	h
Pepper1.55ch04	16000583	T	C	T	b	a	-	a	b	h	a	a	b	a	b	a	h	b	h	h	-	-	h	-	b	-	-	b	b	a	b	h	b	h	b	-	a	a	b	h	a	a	b	b	b	b	-	-	h
Pepper1.55ch04	16141194	C	C	T	b	a	h	a	b	h	a	a	h	a	b	a	h	b	h	h	a	-	h	b	b	b	-	b	b	h	h	h	b	a	b	a	b	h	h	a	a	a	b	h	-	b	-	b	h
Pepper1.55ch04	16273426	T	A	T	b	a	h	a	b	h	a	a	h	a	b	a	h	b	h	h	h	a	h	b	b	b	a	b	b	a	h	h	b	h	b	b	h	h	h	h	a	h	b	h	h	b	a	a	h
Pepper1.55ch04	16301126	G	A	G	b	a	h	a	b	h	a	a	h	a	b	a	h	b	h	h	h	b	h	b	b	-	a	b	b	a	h	h	b	-	b	a	h	h	h	b	a	h	b	h	h	b	a	h	h
Pepper1.55ch04	16412762	T	C	T	b	a	h	a	b	h	a	a	h	a	b	a	h	b	h	h	h	-	h	b	b	b	a	b	b	a	h	h	b	h	b	b	h	h	h	h	a	h	b	h	-	b	a	b	h
Pepper1.55ch04	16412952	A	G	A	b	a	h	a	b	h	a	a	h	a	b	a	h	b	h	h	h	-	h	b	b	b	a	b	b	a	h	h	b	h	b	b	h	h	h	h	a	h	b	h	-	b	a	b	h
Pepper1.55ch04	16604266	C	T	C	b	-	b	-	b	b	-	-	h	a	b	-	h	b	b	b	b	b	b	b	b	b	-	b	b	a	b	b	b	b	b	-	-	b	b	b	a	b	b	h	b	b	-	b	b
Pepper1.55ch04	16731477	T	G	T	b	-	h	a	b	h	a	a	h	a	b	a	h	b	h	h	h	b	h	b	b	b	a	b	b	a	h	h	b	b	b	a	h	h	h	h	a	h	b	h	b	b	a	-	b
Pepper1.55ch04	16780865	T	A	T	b	a	h	a	b	h	a	a	h	a	b	a	h	b	h	h	h	h	h	b	b	b	a	b	b	a	h	h	b	h	b	a	b	h	b	b	a	h	b	h	b	b	a	a	h
Pepper1.55ch04	17037151	G	A	G	b	a	h	a	b	h	a	a	h	a	b	a	h	b	h	h	h	-	h	b	b	b	a	b	b	a	h	h	b	b	b	a	h	h	h	h	a	h	b	b	h	b	a	b	h
Pepper1.55ch04	17043431	A	G	A	b	a	h	a	b	h	a	a	h	a	h	a	h	b	h	h	a	b	h	b	b	b	a	b	b	a	h	h	b	b	b	h	h	h	h	a	a	h	b	h	h	b	a	b	h
Pepper1.55ch04	17308590	T	G	T	b	a	h	a	-	a	a	-	h	a	b	a	h	b	h	h	b	-	h	b	-	b	-	b	b	a	h	h	b	b	b	-	h	h	h	b	a	b	b	a	b	b	a	b	h
Pepper1.55ch04	17933350	G	A	G	a	b	h	b	a	h	b	-	a	h	a	b	b	a	h	h	-	-	h	-	a	-	-	a	a	b	h	a	a	a	a	-	a	h	h	-	b	-	a	h	-	a	b	-	a
Pepper1.55ch04	18038464	T	A	T	a	b	a	b	a	h	b	b	a	h	a	b	h	a	h	h	h	-	h	a	a	a	b	a	a	b	h	h	a	h	a	b	h	h	h	h	b	h	a	h	b	a	b	-	h
Pepper1.55ch04	18292351	A	C	A	b	a	h	a	b	a	a	a	h	a	b	a	h	b	h	h	a	-	h	b	b	-	a	b	b	a	h	h	-	h	b	a	h	h	b	h	a	b	-	h	b	b	a	a	b
Pepper1.55ch04	18335968	G	A	G	b	a	b	a	b	b	a	a	h	a	b	a	h	b	b	b	b	b	b	b	b	b	a	b	b	a	h	h	b	b	b	b	h	b	h	h	a	b	b	b	-	b	a	b	b
Pepper1.55ch04	18557700	G	T	G	a	h	h	b	a	h	b	b	a	h	a	b	h	a	h	h	h	h	h	a	a	a	b	a	a	b	h	h	a	h	a	-	h	h	h	h	b	b	a	h	a	a	b	-	h
Pepper1.55ch04	18745202	T	A	T	a	b	h	b	a	b	b	b	a	h	a	b	h	a	h	h	-	h	h	a	a	-	b	h	a	b	h	h	a	b	a	-	h	h	h	h	b	h	a	h	h	a	b	-	h
Pepper1.55ch04	18747513	G	C	G	a	h	h	b	a	h	b	b	a	h	a	b	h	a	h	h	a	-	h	a	a	-	b	h	a	h	h	h	a	a	a	b	h	h	h	h	b	h	a	h	a	a	b	b	h
Pepper1.55ch04	21129546	T	T	C	a	h	h	b	b	h	h	b	a	h	a	b	a	a	h	h	h	b	h	a	a	b	b	h	a	b	h	a	a	-	a	-	h	h	b	h	b	h	a	h	a	a	b	h	h
Pepper1.55ch04	40301586	C	A	C	a	h	b	b	a	h	h	b	a	h	a	b	h	a	h	h	a	a	h	a	a	a	b	h	a	b	h	h	a	h	a	a	h	h	h	h	b	h	a	h	b	h	b	-	h
Pepper1.55ch04	40547132	T	T	C	a	h	h	b	a	h	h	b	a	h	a	b	h	a	h	h	h	-	a	a	a	a	b	h	a	b	h	h	a	h	a	-	h	h	h	h	b	h	a	h	h	a	-	b	h
Pepper1.55ch04	40932210	G	G	T	a	h	h	b	a	h	h	b	a	h	a	b	h	a	h	h	a	-	h	a	a	a	h	h	a	b	h	h	-	h	a	-	h	h	h	h	b	b	a	a	a	a	b	-	b
Pepper1.55ch04	41493156	A	A	C	a	h	h	b	a	h	h	b	a	a	a	b	a	a	h	h	a	a	h	a	a	b	b	h	a	b	h	h	a	h	a	b	h	h	h	h	b	b	a	h	h	a	b	a	h
Pepper1.55ch04	44904692	G	G	A	a	a	h	b	a	h	h	b	a	h	a	b	a	a	h	h	h	-	h	a	a	a	-	b	a	b	h	h	a	a	a	-	h	h	h	a	b	h	a	h	a	a	b	-	h
Pepper1.55ch04	45074851	T	T	A	a	h	h	b	a	h	-	b	a	h	a	b	a	a	h	h	h	b	h	a	a	b	h	h	a	b	h	h	a	b	a	h	b	h	h	h	b	h	a	h	b	a	b	h	h
Pepper1.55ch04	58021708	G	G	A	h	b	a	b	h	h	a	b	-	a	a	b	a	a	-	h	-	a	h	a	-	-	b	h	a	h	b	h	a	-	a	-	h	h	b	-	b	-	a	h	a	h	b	-	b
Pepper1.55ch04	62612119	T	T	C	h	b	h	b	h	h	h	b	a	h	a	b	a	a	h	h	h	-	h	a	a	-	-	h	a	h	b	h	a	h	a	b	h	h	b	a	b	a	a	h	h	b	b	a	h
Pepper1.55ch04	81818995	G	G	A	h	h	b	b	a	h	h	b	a	h	a	b	a	a	h	h	a	-	h	a	a	-	b	h	h	h	b	h	a	b	a	h	a	h	b	h	b	b	a	h	h	a	b	a	a
Pepper1.55ch04	85051658	G	G	T	h	h	b	h	h	h	b	b	a	a	a	h	a	h	h	h	a	-	h	b	a	b	-	a	a	h	b	h	h	b	h	-	a	a	b	a	b	a	a	b	a	a	b	b	h
Pepper1.55ch04	85891394	C	C	A	h	a	b	a	h	h	b	b	h	h	a	h	a	h	h	h	a	b	h	b	a	h	b	h	h	h	b	a	h	h	h	a	a	h	b	a	b	a	a	b	a	a	b	-	h
Pepper1.55ch04	86711606	T	T	G	b	a	b	h	a	h	b	b	h	h	a	h	a	a	h	b	a	-	h	-	a	-	b	h	h	h	b	h	a	h	h	a	a	a	b	a	b	a	a	b	a	a	b	-	h
Pepper1.55ch04	86761775	A	A	G	h	h	b	h	h	h	b	b	h	b	a	h	a	h	h	h	a	-	h	b	a	b	b	h	h	h	b	h	h	h	h	a	a	h	b	h	b	h	a	b	a	a	b	b	h
Pepper1.55ch04	111291019	G	G	A	h	h	h	b	h	h	b	b	a	h	a	b	a	a	h	a	a	a	h	a	a	a	b	h	h	h	b	h	a	a	a	b	a	h	b	h	b	b	a	-	h	h	h	-	h
Pepper1.55ch04	114346152	G	G	T	-	b	b	b	b	-	b	b	-	b	h	b	b	b	b	b	b	-	b	-	b	-	-	b	b	b	b	b	-	b	b	-	b	-	b	-	b	-	-	b	a	a	a	-	h
Pepper1.55ch04	130312565	T	T	C	h	h	h	h	h	h	h	b	h	h	a	b	a	a	h	h	a	-	h	a	a	h	b	h	h	h	b	h	a	h	a	-	a	h	b	h	b	h	a	h	b	h	b	a	h
Pepper1.55ch04	130427360	T	T	C	a	h	h	h	h	h	h	b	a	h	a	h	a	a	h	h	b	-	h	-	a	-	b	h	h	h	b	h	a	-	a	a	a	h	b	-	b	a	a	h	a	h	b	-	h
Pepper1.55ch04	135035758	C	C	G	h	a	h	b	h	h	h	b	a	h	a	b	b	b	b	h	b	-	b	b	a	b	b	b	b	b	b	b	a	b	b	b	a	b	b	b	b	b	a	h	a	b	b	b	h
Pepper1.55ch04	135043773	G	G	A	h	h	h	b	a	h	h	b	a	h	a	b	b	b	b	h	b	-	b	b	a	-	b	b	b	b	b	b	a	-	b	a	a	b	b	b	b	b	a	a	a	h	b	b	h
Pepper1.55ch04	143589197	C	C	G	a	h	h	b	h	a	h	b	a	h	a	b	b	b	b	h	b	-	b	b	a	-	b	b	b	b	b	b	-	b	b	-	a	b	b	b	b	b	a	h	b	a	b	a	h
Pepper1.55ch04	149180532	T	T	A	b	h	h	b	h	h	a	b	a	h	a	b	b	b	b	h	b	b	b	b	a	b	-	b	b	b	b	b	a	-	b	b	a	b	b	b	b	b	a	b	a	b	b	-	a
Pepper1.55ch04	153797179	T	T	C	h	h	h	b	h	h	h	b	a	h	a	b	a	a	h	h	h	h	h	a	a	h	b	h	h	h	b	h	-	h	a	b	a	h	b	h	b	h	a	h	h	b	b	h	h
Pepper1.55ch04	156619273	T	T	C	h	-	h	b	h	a	h	-	a	a	a	b	b	b	-	h	b	-	b	-	a	-	-	b	b	b	b	b	-	-	b	-	a	b	b	b	b	-	a	a	-	h	-	-	h
Pepper1.55ch04	158259684	T	T	A	h	h	h	b	a	h	h	b	a	b	a	b	a	a	h	h	h	-	h	a	a	a	b	h	h	h	b	h	a	b	a	b	a	h	b	h	b	a	a	h	b	b	b	a	h
Pepper1.55ch04	165725625	A	A	G	h	-	h	b	h	h	b	b	b	a	a	b	a	a	h	h	b	-	h	a	-	b	b	h	a	a	b	-	a	-	a	b	a	a	b	h	b	a	a	h	h	b	b	a	h
Pepper1.55ch04	165898138	A	A	G	h	h	h	b	h	h	h	b	a	h	a	b	a	a	h	a	b	a	h	a	a	-	b	h	h	h	b	h	a	a	a	-	a	a	b	b	b	h	a	h	h	a	b	-	h
Pepper1.55ch04	167264140	T	C	T	h	a	b	b	b	a	a	b	h	h	a	b	a	a	h	h	b	-	h	a	-	a	b	b	h	b	b	b	-	-	a	b	a	h	b	h	b	-	a	h	b	b	-	-	-
Pepper1.55ch04	167416129	G	A	G	h	b	h	b	h	h	h	b	h	b	a	b	a	a	h	h	a	-	h	a	a	h	b	h	h	h	b	h	a	-	a	b	a	h	b	a	b	b	a	a	h	h	b	b	h
Pepper1.55ch04	170534687	T	C	T	h	b	h	b	h	h	h	b	h	h	a	b	a	a	h	h	-	a	h	a	a	a	b	h	h	h	b	h	-	-	a	b	a	h	b	h	b	h	a	b	h	h	b	-	h
Pepper1.55ch04	171873571	T	T	C	h	a	b	b	b	h	h	b	h	h	a	b	b	b	b	h	b	h	b	b	a	-	b	b	b	b	b	b	a	b	b	-	a	b	b	b	b	-	a	h	-	b	b	-	h
Pepper1.55ch04	171893150	A	T	A	b	-	a	b	h	a	a	b	h	a	a	b	a	a	h	b	b	-	b	a	-	-	b	h	h	a	b	a	a	b	a	b	a	h	b	a	b	a	-	h	-	-	-	a	h
Pepper1.55ch04	173843057	G	G	T	h	a	h	b	-	h	h	b	h	a	a	b	a	a	h	h	b	-	h	a	a	a	-	h	h	h	b	h	a	h	a	b	a	a	b	a	b	h	a	h	b	-	b	a	a
Pepper1.55ch04	173843218	A	A	G	h	h	h	b	b	h	h	b	h	a	a	b	a	a	h	h	b	-	h	a	a	a	-	a	h	h	b	h	a	h	a	b	a	h	b	h	b	h	a	h	b	-	b	a	h
Pepper1.55ch04	177152035	C	G	C	a	b	-	b	b	b	a	-	b	b	a	-	a	a	h	h	a	b	h	-	a	-	b	-	h	h	b	b	a	-	a	-	a	h	b	b	b	b	a	b	-	b	b	-	h
Pepper1.55ch04	177649909	T	T	A	h	a	b	h	h	h	h	b	h	b	a	b	a	a	h	h	h	a	h	a	a	b	h	b	h	h	b	h	a	a	a	a	a	a	b	h	b	h	a	b	h	h	b	-	a
Pepper1.55ch04	179387273	C	C	T	h	b	h	b	h	a	h	b	h	a	a	b	a	a	h	h	b	-	h	a	a	a	b	h	h	b	b	h	a	a	a	b	-	h	b	b	b	b	a	h	h	-	b	b	h
Pepper1.55ch04	179387733	T	T	A	h	h	h	b	h	h	h	b	h	h	a	b	a	a	h	h	a	-	h	a	a	-	b	h	h	a	b	h	a	h	a	b	a	h	b	h	b	h	a	h	-	h	b	a	h
Pepper1.55ch04	179668188	T	T	G	h	h	a	b	a	h	h	b	h	h	a	b	a	a	h	h	-	a	h	a	a	a	b	h	h	h	b	h	a	a	a	b	a	h	b	h	b	h	a	h	b	h	b	h	h
Pepper1.55ch04	179668192	T	T	G	a	h	a	b	a	h	h	b	h	h	a	b	a	a	h	h	-	a	h	a	a	a	b	h	h	h	b	h	a	a	a	b	a	h	b	h	b	h	a	h	b	h	b	h	h
Pepper1.55ch04	179803281	A	A	C	h	-	h	b	a	a	h	b	a	h	a	b	a	a	h	h	h	-	h	a	a	h	b	a	h	h	b	h	-	h	a	b	a	a	b	b	b	h	a	h	a	-	b	a	h
Pepper1.55ch04	180287005	C	A	C	h	h	h	h	h	h	h	b	h	h	a	b	a	a	h	h	b	a	h	a	a	h	h	h	h	h	b	h	-	h	a	h	a	h	b	h	b	b	a	h	b	h	b	b	h
Pepper1.55ch04	180465322	G	G	T	a	h	h	h	h	h	h	b	h	h	a	b	a	a	h	h	h	b	h	a	a	h	b	h	h	h	b	h	a	h	a	a	a	h	b	h	b	h	a	h	a	h	b	a	h
Pepper1.55ch04	180490361	T	T	A	h	h	h	h	h	h	h	b	h	h	a	b	a	a	h	h	h	-	h	a	a	a	b	h	h	h	b	h	a	a	a	-	a	h	b	a	b	-	a	h	b	h	b	a	h
Pepper1.55ch04	191127287	C	T	C	h	a	-	h	h	b	h	b	a	b	a	h	a	h	a	b	-	-	h	-	-	-	-	h	h	a	b	-	-	-	h	-	a	b	b	a	b	-	a	b	a	a	b	-	b
Pepper1.55ch04	191154385	A	A	G	h	b	b	h	h	h	h	b	a	b	a	a	a	h	a	h	a	-	h	a	a	a	b	h	h	h	b	b	a	h	h	a	a	h	b	-	b	h	a	b	a	a	b	-	h
Pepper1.55ch04	192594782	A	A	T	h	h	b	h	h	h	h	b	h	b	a	a	a	h	a	h	a	-	h	h	a	-	b	h	h	h	b	h	a	-	h	-	a	h	b	a	b	b	a	b	h	a	b	b	h
Pepper1.55ch04	192819253	T	T	A	a	b	b	h	a	a	h	b	h	-	a	h	a	h	a	h	-	-	h	b	a	-	b	a	h	a	b	b	a	a	h	b	a	h	b	-	b	a	a	b	b	a	b	-	b
Pepper1.55ch04	194293068	T	T	C	h	-	b	h	b	h	a	b	b	b	a	h	a	h	a	h	a	-	h	b	-	b	b	a	h	h	b	a	b	-	h	a	a	h	b	a	b	-	a	b	a	a	b	b	h
Pepper1.55ch04	194298618	G	G	T	h	b	b	h	h	h	h	b	h	b	a	h	a	a	a	h	a	a	h	h	a	h	b	a	h	h	b	h	h	h	h	a	a	h	b	a	b	a	a	b	h	a	b	b	h
Pepper1.55ch04	194913896	A	C	A	h	h	b	h	h	h	h	b	h	b	a	h	a	h	a	h	a	-	h	h	h	a	b	h	h	h	b	h	b	h	h	a	a	h	b	a	b	b	a	b	b	a	b	a	h
Pepper1.55ch04	195511675	C	A	C	b	b	b	h	a	h	h	b	h	b	a	h	a	h	a	h	-	-	a	-	-	-	b	b	h	b	b	h	-	a	h	b	-	h	b	-	b	h	a	b	-	a	b	-	b
Pepper1.55ch04	195667697	C	C	A	h	a	b	a	b	h	a	b	h	b	a	h	a	a	a	h	a	a	h	-	a	b	b	h	h	h	b	h	-	b	h	-	a	h	b	a	b	b	a	b	b	a	b	-	h
Pepper1.55ch04	197339730	C	C	T	h	h	b	h	h	h	h	b	h	h	a	h	a	h	h	h	a	a	h	h	a	b	b	h	h	h	b	b	b	-	h	-	a	h	b	a	b	a	a	b	h	a	a	a	h
Pepper1.55ch04	197372071	C	C	G	h	-	b	a	h	h	h	b	h	h	a	h	a	a	h	h	a	-	h	a	a	a	-	h	h	h	b	h	a	h	h	h	a	h	b	a	b	a	a	-	-	a	h	a	b
Pepper1.55ch04	198522692	C	C	T	h	b	b	h	h	h	h	h	h	h	h	h	a	b	a	h	a	-	h	b	a	b	a	a	a	h	b	b	a	a	h	-	h	h	b	a	b	b	a	b	a	a	b	-	h
Pepper1.55ch04	201518766	G	G	A	a	h	b	h	h	h	b	b	a	a	a	h	a	h	h	h	a	-	h	b	a	a	b	h	h	h	b	h	h	h	h	a	h	h	b	a	b	h	a	b	-	a	-	b	h
Pepper1.55ch04	201538868	C	C	T	-	a	b	-	a	h	b	b	h	b	a	h	a	h	a	h	a	-	a	b	a	-	-	a	h	b	b	a	-	-	h	a	a	h	-	a	b	-	a	b	a	a	b	-	a
Pepper1.55ch04	202722188	A	A	G	h	h	b	h	a	h	b	b	a	h	h	h	a	b	h	h	a	a	h	b	a	-	b	b	a	h	b	a	a	h	h	h	h	h	b	a	b	b	h	b	a	a	b	-	h
Pepper1.55ch04	202801592	C	C	T	b	b	b	b	-	b	b	b	b	b	b	b	a	-	h	b	a	-	h	-	-	-	a	h	a	h	b	a	b	b	h	a	b	h	b	-	b	-	-	b	-	-	-	a	b
Pepper1.55ch04	202801706	C	C	G	b	b	b	b	-	b	b	b	b	b	b	b	a	-	h	b	a	-	b	-	-	-	a	a	a	h	b	a	b	-	b	a	b	h	b	a	b	-	-	b	-	-	b	a	b
Pepper1.55ch04	204171044	T	C	T	h	h	b	h	-	h	b	a	b	h	h	h	a	b	h	h	a	-	h	b	a	b	h	h	a	h	b	a	-	b	h	-	h	h	b	a	b	h	h	b	a	a	b	-	h
Pepper1.55ch04	205573074	A	G	A	b	-	b	h	h	h	h	b	h	h	b	h	a	b	h	h	a	-	a	-	a	b	b	b	a	a	b	b	-	-	h	a	a	b	b	-	b	-	-	b	a	a	b	b	h
Pepper1.55ch04	206073712	C	C	T	h	h	a	b	h	h	h	a	a	h	a	b	h	h	b	h	a	b	a	b	b	a	h	h	h	h	a	b	b	-	h	-	b	h	h	-	b	b	b	a	h	a	h	a	h
Pepper1.55ch04	206610431	G	G	A	h	h	b	h	h	a	h	b	h	h	h	a	a	b	h	a	a	-	h	b	a	-	b	h	a	h	b	b	a	-	h	a	h	h	b	h	b	a	h	b	a	a	b	b	h
Pepper1.55ch04	208941909	T	T	C	h	h	b	h	h	h	h	h	h	h	h	h	a	b	h	h	a	h	h	b	a	b	a	h	a	h	b	b	a	h	h	a	a	h	b	h	b	h	h	b	a	a	b	b	a
Pepper1.55ch04	211463522	A	A	C	h	h	b	h	h	a	h	b	b	h	h	a	a	b	h	a	a	a	h	b	a	b	h	h	h	h	h	b	a	a	h	a	a	h	b	h	b	b	h	b	a	h	b	b	b
Pepper1.55ch04	212767376	C	C	A	a	-	b	a	h	a	a	b	a	a	h	a	a	b	h	a	a	-	h	-	b	b	-	a	h	h	h	b	-	a	h	-	a	h	b	h	b	b	h	b	a	-	b	-	h
Pepper1.55ch04	212900997	C	C	A	b	-	b	h	a	a	h	b	h	-	a	a	a	-	h	a	a	-	a	b	h	-	-	a	h	h	h	-	a	a	h	-	a	a	b	b	b	b	-	b	a	b	b	a	b
Pepper1.55ch04	212969027	T	T	C	h	b	b	h	h	a	h	b	h	a	h	a	a	b	h	a	a	a	h	b	h	b	b	a	h	h	h	b	a	a	h	-	h	h	b	h	b	b	h	b	a	h	b	b	h
Pepper1.55ch04	213116343	T	T	C	h	b	b	h	a	a	h	b	a	a	a	a	a	b	h	a	a	-	h	b	-	-	b	a	h	a	h	b	-	a	h	a	h	h	b	b	b	b	h	b	a	a	b	-	h
Pepper1.55ch04	213160922	G	G	T	a	b	-	h	a	a	h	-	h	a	a	a	b	b	b	a	b	-	b	-	h	-	-	b	b	b	h	b	-	b	b	a	h	b	b	b	b	b	h	b	a	a	b	b	b
Pepper1.55ch04	213689778	A	T	A	h	b	b	h	h	a	h	b	h	a	h	a	a	b	b	a	a	-	h	b	h	-	h	a	h	a	h	b	b	a	h	a	h	h	b	a	b	b	h	b	-	h	b	-	h
Pepper1.55ch04	213696942	A	A	T	a	b	b	h	h	a	h	b	h	a	h	a	a	b	b	a	a	-	h	b	a	b	h	a	h	a	h	b	h	a	h	a	h	h	b	h	b	b	h	b	a	a	b	b	h
Pepper1.55ch04	214471822	G	G	A	h	b	b	h	h	a	h	b	h	a	h	a	a	b	b	a	a	a	h	b	h	b	h	a	h	a	h	b	-	a	h	a	h	a	b	h	b	b	h	b	a	h	b	a	h
Pepper1.55ch04	216406803	T	C	T	a	b	b	h	b	h	b	h	b	a	b	a	a	b	b	a	h	-	b	b	b	b	b	a	h	a	h	b	a	a	h	a	a	a	b	-	b	b	h	b	a	b	b	h	b
Pepper1.55ch04	217274303	T	T	C	a	b	b	b	a	h	b	a	a	a	h	a	a	b	b	a	h	a	b	-	b	-	b	a	h	a	h	b	a	a	h	-	h	a	b	b	b	a	a	b	a	b	b	b	h
Pepper1.55ch04	217303314	A	A	G	a	b	b	h	a	h	b	a	a	a	h	a	a	b	b	a	b	-	b	b	b	b	b	a	h	a	h	b	a	a	a	-	h	a	b	h	b	a	h	b	-	b	b	b	-
Pepper1.55ch04	217336648	T	T	C	a	b	b	h	a	b	h	a	h	-	h	a	a	b	b	a	-	-	b	b	b	-	-	a	h	a	a	b	a	-	a	-	h	a	b	-	b	a	b	b	-	b	b	-	a
Pepper1.55ch04	217556647	A	A	G	a	b	b	h	a	h	a	h	a	a	h	a	a	b	b	a	a	-	b	b	b	b	-	a	h	a	h	b	h	a	h	-	h	a	b	h	b	a	h	b	a	b	h	-	h
Pepper1.55ch04	217568092	T	T	C	a	b	b	h	a	h	h	h	a	a	h	a	a	b	b	a	a	-	b	b	b	b	b	a	h	a	h	b	b	-	h	-	h	a	b	a	b	h	a	-	a	b	-	b	h
Pepper1.55ch04	218013718	T	C	T	a	b	b	h	a	b	b	h	-	-	h	a	a	b	b	a	-	-	b	-	b	-	b	a	h	a	h	b	-	a	h	a	h	a	b	-	b	b	-	b	a	b	-	-	b
Pepper1.55ch04	218223388	T	T	C	a	-	b	h	a	h	a	h	h	a	h	a	a	b	b	a	h	-	b	b	b	-	b	a	h	a	a	b	h	a	h	a	h	a	b	a	b	b	a	b	a	b	h	-	h
Pepper1.55ch04	218278099	C	C	T	a	b	b	h	a	a	h	b	a	a	h	a	a	-	b	a	b	-	b	b	-	b	b	a	h	a	h	b	b	a	h	-	b	a	b	b	b	b	a	b	a	-	h	-	h
Pepper1.55ch04	219280369	C	T	C	a	b	h	h	a	h	h	a	h	h	h	a	a	b	b	a	a	-	b	b	b	b	b	a	h	h	h	b	h	a	h	a	h	a	b	h	b	b	h	b	a	b	h	b	h
Pepper1.55ch04	219942513	G	A	G	b	b	-	b	b	-	b	-	b	b	b	b	b	a	a	b	-	-	h	a	-	a	-	b	h	h	b	-	-	-	h	-	-	b	b	-	a	b	b	b	-	-	b	-	b
Pepper1.55ch04	220196929	C	T	C	b	b	b	b	b	b	b	b	b	-	b	b	-	-	a	b	b	b	h	a	-	a	a	b	h	b	b	a	-	-	b	-	b	b	b	-	a	a	b	b	-	a	a	-	h
Pepper1.55ch04	220246341	C	G	C	b	b	b	b	b	b	b	b	b	b	b	b	b	a	a	b	b	b	h	a	b	a	a	b	h	h	b	a	b	b	h	h	b	b	b	h	a	b	b	b	b	a	b	-	h
Pepper1.55ch04	220246367	G	A	G	b	b	b	b	b	b	b	b	b	b	b	b	b	a	a	b	b	b	h	-	b	a	a	b	h	h	b	a	b	b	h	b	b	b	b	h	a	b	b	b	b	a	b	-	h
Pepper1.55ch04	220402615	A	G	A	b	b	b	b	b	b	b	b	-	b	b	b	b	a	a	b	b	a	h	a	b	-	a	b	h	h	b	a	b	b	h	-	b	b	b	b	a	h	b	b	b	a	h	a	h
Pepper1.55ch04	220508489	A	C	A	b	-	b	b	b	b	b	b	b	-	b	b	b	a	a	b	-	-	h	-	b	-	-	b	a	-	b	a	-	b	h	b	b	b	b	a	a	-	b	b	b	a	b	-	-
Pepper1.55ch04	220600988	C	C	G	b	b	b	b	b	b	b	b	b	b	b	b	b	a	a	b	a	-	h	a	b	a	a	b	h	h	b	a	b	b	h	a	b	b	b	a	a	h	b	b	b	-	h	a	h
Pepper1.55ch04	220702273	G	A	G	b	b	b	b	-	b	b	b	b	b	b	b	b	a	a	b	b	h	h	a	b	a	a	b	b	h	b	a	b	b	h	h	b	b	b	h	a	h	b	b	-	a	a	b	a
Pepper1.55ch04	220859885	T	T	C	b	b	b	b	b	b	b	b	b	b	b	b	b	a	a	b	h	-	h	a	b	a	a	b	h	h	b	a	b	b	h	b	b	b	b	a	a	h	b	b	b	a	-	-	h
Pepper1.55ch04	220867960	T	A	T	b	-	b	b	b	b	b	b	-	b	b	b	b	a	a	b	b	-	b	-	b	a	a	b	h	b	b	a	-	-	h	-	-	b	b	a	a	h	-	b	-	a	-	a	a
Pepper1.55ch04	221090425	G	A	G	b	b	b	b	b	b	b	b	b	b	b	b	b	a	a	b	h	a	h	a	b	a	a	b	h	h	b	a	b	b	h	-	b	b	b	h	a	a	b	b	b	a	h	a	h
Pepper1.55ch04	221148057	A	G	A	b	b	b	b	b	b	b	b	b	b	b	b	b	a	a	b	b	b	h	a	b	a	h	b	h	h	b	a	b	b	h	a	b	b	b	h	a	h	b	b	b	a	a	a	a
Pepper1.55ch04	221240322	C	T	C	b	b	b	b	b	b	b	b	b	b	b	b	b	a	a	b	-	-	h	a	b	a	-	b	h	h	b	a	-	-	h	-	b	b	b	b	a	-	b	b	b	a	-	-	b
Pepper1.55ch04	221833155	T	T	C	a	-	b	h	a	h	h	a	a	a	h	a	a	b	b	a	h	-	b	b	b	-	-	a	h	a	h	b	-	a	h	a	h	a	b	h	b	h	h	b	a	b	h	-	h
Pepper1.55ch04	222027513	T	C	T	b	-	b	b	b	b	b	b	b	b	b	b	b	a	a	b	b	-	h	a	b	a	a	b	h	h	b	a	b	b	h	h	b	b	b	b	a	-	b	b	b	a	h	-	h
Pepper1.55ch04	222101405	G	A	G	b	b	b	b	b	b	b	b	b	b	b	b	b	a	a	b	b	-	h	a	b	a	a	b	h	h	b	a	b	-	h	a	b	b	b	h	a	a	b	b	-	a	h	-	h
Pepper1.55ch04	222205536	T	C	T	b	b	b	b	b	b	b	b	b	b	b	b	b	-	a	b	a	-	h	a	b	-	-	b	h	h	b	a	b	-	h	a	b	b	b	-	a	h	-	b	-	a	b	-	-
Pepper1.55ch04	222307545	T	C	T	a	b	b	b	a	b	h	b	b	h	h	a	b	a	a	a	b	-	h	a	-	-	a	b	b	b	h	-	b	b	h	-	h	b	b	b	a	a	b	b	a	-	a	-	a
Pepper1.55ch04	222344183	A	T	A	h	b	h	b	h	b	b	b	b	h	b	h	b	-	a	h	-	-	h	a	b	-	-	b	h	b	b	a	b	-	h	-	b	b	b	h	a	b	b	b	-	a	b	-	h
Pepper1.55ch05	1183	C	T	C	a	a	h	b	b	a	a	h	h	h	b	h	h	b	h	h	b	h	h	b	a	h	h	a	b	a	b	h	b	b	h	a	a	a	h	h	a	b	a	a	a	b	h	b	b
Pepper1.55ch05	54090	G	G	A	a	a	h	b	b	a	-	b	b	h	b	a	b	b	b	h	b	-	h	-	a	a	a	a	b	a	b	b	-	b	h	-	-	a	h	a	a	b	a	a	a	h	a	-	b
Pepper1.55ch05	233228	A	C	A	a	a	b	b	b	a	a	h	h	h	b	h	h	b	h	h	b	b	h	b	a	b	a	a	b	a	b	h	b	b	h	b	a	a	h	a	a	h	a	a	-	h	h	b	b
Pepper1.55ch05	247234	T	C	T	a	a	h	b	b	a	a	a	h	a	b	b	b	b	a	h	b	-	h	b	a	a	b	a	b	a	b	h	b	b	b	-	a	a	h	a	a	h	-	-	a	h	b	-	b
Pepper1.55ch05	1017158	T	C	T	a	a	h	b	b	a	a	b	h	h	b	h	h	b	h	h	b	h	h	b	a	b	h	a	b	a	b	a	b	b	h	b	a	a	h	h	a	b	a	a	a	h	h	a	b
Pepper1.55ch05	1102333	C	C	A	a	a	h	b	b	a	a	h	b	b	b	h	h	b	h	h	b	-	b	b	a	b	b	a	b	b	b	a	b	-	h	-	a	a	h	b	a	b	a	a	-	b	b	-	b
Pepper1.55ch05	1646968	A	G	A	a	a	h	b	b	a	a	h	h	b	b	a	h	b	h	h	b	a	h	b	a	b	a	a	b	h	b	a	a	b	h	h	a	a	h	b	a	a	a	a	b	b	b	a	b
Pepper1.55ch05	1836131	G	G	C	a	a	a	b	b	a	a	h	h	b	b	h	h	b	h	h	b	-	h	b	-	a	-	a	b	h	b	a	b	b	b	a	a	a	h	b	a	a	a	a	a	h	b	a	b
Pepper1.55ch05	1903079	T	T	C	a	-	h	b	b	a	a	a	a	b	b	h	h	b	h	h	b	-	a	b	a	-	-	a	b	b	b	a	-	b	h	b	a	h	h	-	a	a	-	a	-	b	b	-	b
Pepper1.55ch05	2046164	A	A	G	a	a	h	b	b	a	a	h	h	b	b	h	h	b	h	h	b	h	h	b	h	a	h	a	b	h	b	a	b	-	h	-	a	a	h	h	h	a	a	a	a	b	h	a	b
Pepper1.55ch05	2046346	A	A	G	a	a	h	b	b	a	a	h	h	b	b	h	h	b	h	h	b	h	h	b	h	a	h	a	b	h	b	a	b	-	h	-	a	a	h	h	h	a	a	a	a	b	h	a	b
Pepper1.55ch05	2273866	G	G	A	a	a	a	b	-	a	a	a	a	b	-	a	a	b	a	a	b	-	a	-	a	-	-	a	b	a	b	a	-	-	a	-	a	a	a	h	a	a	a	a	a	-	a	a	-
Pepper1.55ch05	2301778	G	G	T	a	a	a	b	b	a	a	a	h	b	b	h	h	b	h	h	h	b	h	b	a	-	h	a	b	h	b	a	-	b	h	a	a	a	h	b	h	a	a	a	a	h	h	-	b
Pepper1.55ch05	2350514	T	T	C	a	a	h	b	b	a	a	b	h	b	b	h	h	b	h	h	h	b	h	b	a	a	a	a	b	h	b	a	b	b	h	h	a	a	h	h	h	a	a	a	-	h	a	-	b
Pepper1.55ch05	2973957	T	T	C	a	a	h	b	b	a	a	h	b	b	b	h	h	b	a	h	-	a	h	-	a	a	b	a	b	-	b	a	b	-	h	-	a	a	h	a	h	a	a	a	-	h	a	-	b
Pepper1.55ch05	2986877	G	A	G	a	a	h	b	b	a	a	h	b	b	b	a	h	b	a	h	h	-	h	b	a	a	-	a	b	h	b	a	b	b	h	h	a	a	h	h	h	a	a	a	-	h	h	a	b
Pepper1.55ch05	3864889	A	A	G	a	a	h	b	h	a	a	h	b	b	b	h	h	b	a	h	h	b	b	b	a	b	h	a	b	h	b	a	b	b	h	b	h	a	h	h	h	-	a	a	a	h	b	h	b
Pepper1.55ch05	3888675	A	A	G	a	a	h	b	h	a	a	h	b	b	b	a	h	b	a	h	b	b	b	b	a	-	-	a	b	h	b	a	b	-	h	-	a	a	h	b	a	a	a	a	a	-	-	a	b
Pepper1.55ch05	4211858	C	C	T	a	a	h	b	h	a	a	h	b	b	b	h	h	b	a	h	h	-	b	b	a	-	-	a	b	h	b	a	b	-	h	-	a	a	a	h	h	a	a	a	a	h	b	-	b
Pepper1.55ch05	4731636	T	G	T	-	a	h	b	h	a	a	b	b	b	b	h	h	b	a	h	h	-	b	b	a	b	-	a	b	h	b	a	-	b	h	a	h	-	a	b	a	a	a	a	-	h	b	-	b
Pepper1.55ch05	4921268	T	G	T	a	a	h	b	h	a	a	b	b	b	b	h	h	b	a	h	h	-	b	b	-	b	h	a	b	h	b	a	b	b	h	-	h	a	h	b	h	a	a	a	a	h	h	-	b
Pepper1.55ch05	5463585	G	C	G	a	a	h	b	h	h	a	h	b	b	b	h	h	b	a	h	h	-	b	b	a	-	h	a	b	h	b	a	b	-	h	h	a	a	a	h	h	a	a	a	-	b	-	b	b
Pepper1.55ch05	6183496	C	C	T	a	a	h	b	a	h	a	b	b	b	b	h	h	b	a	h	b	-	b	-	a	-	-	a	b	b	b	a	b	b	h	b	h	-	b	b	a	-	a	a	-	b	a	-	b
Pepper1.55ch05	7383521	T	T	C	a	a	h	b	h	h	a	a	b	b	b	a	h	b	a	h	h	a	b	b	a	b	h	a	b	h	b	a	b	b	h	a	b	a	h	h	h	a	a	a	a	h	h	b	h
Pepper1.55ch05	7401622	C	C	T	a	a	h	b	h	h	a	a	b	b	b	h	h	b	a	h	a	-	b	b	a	-	-	a	b	h	b	a	b	b	h	-	a	a	h	a	h	a	a	a	a	h	h	a	h
Pepper1.55ch05	7818720	C	C	G	a	a	h	h	h	h	a	h	b	h	b	h	h	b	a	h	b	a	b	b	a	b	a	a	b	h	b	a	b	b	h	a	h	a	h	a	h	a	a	a	a	h	h	-	h
Pepper1.55ch05	7950319	A	G	A	b	a	a	b	a	h	a	b	a	b	h	h	h	a	h	a	b	-	b	b	h	-	b	h	b	b	b	a	-	a	h	b	h	h	h	a	a	a	b	b	b	b	b	-	b
Pepper1.55ch05	8357055	G	G	A	a	a	a	h	h	h	a	h	b	h	b	h	h	b	a	h	h	-	b	b	a	-	h	a	b	h	b	a	b	b	h	a	-	a	h	b	h	a	a	a	a	h	b	-	h
Pepper1.55ch05	8593101	A	G	A	a	a	h	h	b	h	a	h	b	h	b	h	h	b	a	h	a	-	b	b	b	b	h	a	b	h	b	a	-	b	h	-	h	a	h	b	h	a	a	a	h	b	a	b	a
Pepper1.55ch05	8635428	C	C	A	a	a	h	h	h	h	a	h	b	h	b	h	h	b	a	h	h	a	b	b	h	b	b	a	b	h	b	a	b	b	h	b	h	a	h	b	a	a	a	a	a	a	h	b	h
Pepper1.55ch05	8645075	G	G	C	a	a	h	h	h	h	a	h	b	h	b	h	h	b	a	h	b	b	b	b	h	-	-	a	b	h	b	a	b	b	h	b	h	a	h	b	h	a	a	a	a	b	-	-	h
Pepper1.55ch05	9834060	T	T	G	a	-	h	h	b	b	a	b	b	a	b	h	h	b	a	h	h	-	b	b	a	-	h	a	h	h	b	a	-	-	b	-	h	a	h	b	h	a	a	a	a	h	a	-	b
Pepper1.55ch05	9983960	G	G	T	a	a	h	h	h	b	a	a	b	h	b	h	h	b	a	h	h	a	b	b	h	b	h	a	h	a	b	a	b	b	h	-	h	a	h	b	h	a	a	a	a	b	h	b	h
Pepper1.55ch05	10189263	G	G	A	a	a	h	h	h	b	a	h	b	h	b	h	h	b	a	h	a	-	b	b	a	b	h	a	h	h	b	a	b	b	h	h	h	a	b	a	b	a	a	a	a	h	a	-	h
Pepper1.55ch05	11196825	G	G	A	a	a	h	b	h	b	a	-	-	b	b	a	a	b	-	h	a	-	b	b	a	b	-	a	h	a	b	a	b	-	a	b	h	a	a	-	a	a	a	a	a	a	-	b	h
Pepper1.55ch05	12337378	T	G	T	a	a	h	h	h	b	a	h	b	b	b	h	h	b	a	h	-	-	b	b	b	b	h	a	h	h	b	a	b	b	h	-	b	a	h	h	h	-	a	a	a	h	a	-	h
Pepper1.55ch05	12337513	C	G	C	a	a	b	h	h	b	a	-	-	b	b	h	b	b	a	h	-	-	b	b	b	-	b	a	h	h	b	a	b	-	h	-	b	a	h	b	h	-	a	a	a	h	a	-	h
Pepper1.55ch05	12736529	C	T	C	a	a	h	h	h	b	a	a	b	b	b	h	a	b	a	h	h	-	b	b	a	a	h	a	h	h	b	a	b	-	h	-	-	a	h	a	b	a	a	a	-	b	a	-	a
Pepper1.55ch05	14308909	G	G	C	a	a	h	h	b	b	a	h	b	h	b	h	h	b	a	h	a	-	b	b	h	h	b	a	h	h	b	a	b	b	h	b	a	a	h	b	h	a	a	a	a	h	a	b	h
Pepper1.55ch05	14351747	T	T	A	b	b	b	b	b	b	b	b	b	b	-	b	b	b	b	b	-	-	b	b	b	b	b	b	b	b	b	b	-	b	b	-	-	b	b	b	b	b	-	b	-	a	a	-	a
Pepper1.55ch05	14793923	T	C	T	a	-	b	b	-	b	a	b	-	h	b	b	h	-	a	h	-	-	b	b	b	-	a	a	a	a	b	a	b	-	h	-	-	h	h	-	h	-	-	a	-	b	b	-	b
Pepper1.55ch05	14870487	C	C	T	b	b	b	b	-	b	b	b	b	b	b	b	b	b	b	b	-	b	b	-	b	-	b	b	b	b	b	b	b	-	b	-	b	b	b	b	b	b	b	b	-	b	a	-	b
Pepper1.55ch05	14947617	G	G	T	a	a	b	b	h	b	a	-	b	h	b	b	b	h	a	h	-	b	b	b	b	-	-	a	a	b	b	a	-	b	h	b	b	h	h	a	h	a	a	a	-	h	a	-	h
Pepper1.55ch05	14950131	G	G	A	a	a	b	b	h	b	a	h	b	h	b	b	h	h	a	h	h	-	b	b	b	a	h	a	a	h	b	a	b	b	h	-	h	h	a	h	h	a	a	a	a	h	a	-	h
Pepper1.55ch05	15948741	A	A	G	a	a	b	b	a	b	a	b	b	a	b	b	a	h	a	a	a	-	b	-	-	-	a	a	a	h	b	a	-	-	h	-	b	b	a	-	h	a	a	a	h	b	-	a	-
Pepper1.55ch05	16292459	T	C	T	a	h	h	b	a	h	b	b	a	b	a	b	h	a	h	h	a	b	h	a	a	-	b	a	a	b	h	h	a	b	a	-	h	h	h	a	b	h	a	h	h	a	b	-	h
Pepper1.55ch05	16338954	G	A	G	a	b	-	b	-	-	b	b	-	a	-	b	b	-	b	b	b	-	b	-	a	-	-	a	a	b	b	b	-	-	a	-	h	-	b	-	-	a	-	-	-	-	-	a	b
Pepper1.55ch05	16449471	C	C	T	a	a	h	b	a	h	b	b	a	a	a	b	h	a	h	h	a	a	h	a	a	a	-	a	a	b	h	a	a	h	a	b	h	h	h	a	b	b	a	a	a	a	b	-	a
Pepper1.55ch05	16473459	C	C	T	a	h	h	b	a	h	b	b	a	h	a	b	a	a	h	h	h	a	h	a	a	-	b	a	a	b	h	h	-	h	a	a	h	h	h	a	b	b	a	h	a	a	b	-	h
Pepper1.55ch05	16861924	T	T	C	h	a	b	a	a	a	h	h	h	h	h	h	h	h	b	h	h	a	a	h	h	a	a	h	a	a	h	a	a	a	b	h	a	h	b	h	h	a	h	h	a	h	h	-	a
Pepper1.55ch05	19448147	C	C	T	a	a	b	b	a	b	a	h	b	h	b	b	h	h	a	h	a	b	h	b	h	-	a	a	a	h	b	a	b	-	h	b	h	h	h	-	h	a	a	a	a	h	a	-	h
Pepper1.55ch05	19449724	C	C	T	a	a	b	b	h	b	a	a	b	h	b	b	h	h	a	h	a	-	h	b	h	b	a	a	a	h	b	a	-	h	h	b	h	h	b	a	h	a	a	a	a	a	a	-	h
Pepper1.55ch05	19628862	G	G	A	a	a	b	b	b	b	a	a	b	h	b	b	h	h	a	h	a	-	h	b	h	h	a	a	a	h	b	a	b	a	h	b	h	h	h	b	h	-	a	a	a	a	a	a	h
Pepper1.55ch05	19999827	T	T	A	a	a	b	b	a	b	a	a	b	a	b	b	a	a	a	a	a	-	a	-	a	a	a	a	a	a	b	a	-	h	h	-	a	a	a	a	a	a	a	a	b	b	-	a	b
Pepper1.55ch05	20200264	C	C	T	a	a	b	b	h	b	a	a	b	h	b	b	h	a	a	h	a	-	h	b	h	a	-	a	a	h	b	a	b	a	h	b	h	h	h	h	h	a	a	a	b	-	b	a	b
Pepper1.55ch05	21258975	G	G	T	a	a	b	b	h	b	a	h	b	h	b	b	h	h	a	h	a	-	b	b	h	b	a	a	a	h	b	a	b	-	h	a	h	h	h	h	a	a	a	a	h	h	a	-	a
Pepper1.55ch05	21263897	T	T	G	a	a	b	b	h	b	a	a	b	h	b	b	h	h	a	h	a	b	h	b	h	h	-	a	a	h	b	a	h	h	h	b	h	b	h	h	h	a	a	a	a	b	a	a	h
Pepper1.55ch05	24779190	A	G	A	a	a	b	b	b	b	a	h	b	h	b	b	h	h	a	h	a	a	h	b	-	-	h	a	a	h	b	a	-	-	h	b	b	a	h	h	h	h	a	a	-	b	a	-	h
Pepper1.55ch05	24781155	G	G	T	a	a	b	b	h	b	a	h	b	b	b	b	h	a	a	h	a	-	h	b	h	a	-	a	a	h	b	a	b	a	a	b	h	h	h	a	h	a	a	a	a	a	a	-	h
Pepper1.55ch05	26335722	G	G	A	a	a	b	b	h	b	a	h	b	h	b	b	h	h	a	h	a	b	h	b	b	a	h	a	a	h	b	a	b	b	h	a	h	h	h	h	h	-	a	a	-	a	a	-	h
Pepper1.55ch05	26556107	G	G	A	a	a	b	b	-	b	a	a	b	a	b	b	h	h	a	h	a	a	b	b	a	a	a	a	a	b	b	a	-	-	h	b	b	h	h	-	h	-	a	a	-	a	a	-	a
Pepper1.55ch05	26830449	T	T	C	a	a	b	b	b	b	a	h	b	h	b	b	h	h	a	h	a	a	h	b	h	a	a	a	a	a	b	a	b	h	h	-	h	h	h	h	h	a	a	a	a	a	a	-	h
Pepper1.55ch05	27038950	C	C	T	a	a	b	b	h	b	a	b	b	h	b	b	h	h	a	h	a	a	h	b	h	a	h	a	a	h	b	a	b	b	h	h	b	h	h	h	h	a	a	a	a	h	a	-	h
Pepper1.55ch05	27185165	T	A	T	a	a	b	b	h	b	a	b	b	h	b	b	h	h	a	h	a	-	h	b	h	a	b	a	a	h	b	a	-	h	h	b	b	h	b	a	h	a	a	a	-	a	a	-	h
Pepper1.55ch05	27623314	T	C	T	a	-	b	b	a	-	a	b	b	h	b	-	b	b	a	h	h	h	h	a	b	a	-	h	a	a	b	a	-	-	h	-	b	-	a	-	b	-	-	-	-	h	-	a	a
Pepper1.55ch05	27623462	T	C	T	a	a	b	b	h	b	a	b	b	-	b	b	h	a	a	h	a	-	h	-	b	a	b	h	a	h	b	a	b	h	h	b	h	a	h	-	b	a	-	a	a	h	a	a	h
Pepper1.55ch05	33939977	G	G	A	b	b	b	b	b	b	b	b	b	b	b	b	h	h	a	b	a	-	h	h	-	a	a	h	a	h	b	a	-	a	h	-	b	h	b	a	h	a	a	a	-	b	b	-	b
Pepper1.55ch05	38137830	G	A	G	h	a	h	b	h	b	h	b	b	h	b	b	h	h	a	h	a	-	a	h	h	-	a	h	a	h	b	a	b	h	h	a	a	h	a	h	h	a	a	a	h	b	a	a	h
Pepper1.55ch05	38230638	G	G	C	a	a	h	b	b	b	-	a	b	-	b	b	h	b	a	h	-	-	a	-	b	-	h	b	a	h	b	a	-	-	h	-	b	b	a	b	-	-	a	a	a	-	a	b	h
Pepper1.55ch05	70794627	G	G	T	b	b	b	b	b	b	b	-	b	-	b	b	a	a	a	b	a	-	a	a	b	-	h	h	a	h	b	a	b	h	a	-	b	a	b	b	h	a	a	a	b	b	b	-	b
Pepper1.55ch05	70810535	C	C	A	b	b	b	b	b	b	b	h	b	b	b	b	a	a	a	b	a	b	a	a	b	a	h	h	a	h	b	a	-	a	a	a	b	b	b	a	h	a	a	a	b	b	b	a	b
Pepper1.55ch05	198768326	C	C	T	h	h	a	b	h	b	h	h	b	h	a	b	a	a	a	h	a	a	a	h	-	-	h	h	a	h	b	a	b	a	a	-	a	h	a	b	h	a	h	a	h	b	a	-	b
Pepper1.55ch05	202880569	A	A	C	a	-	a	b	a	b	h	h	b	b	a	b	a	a	a	h	a	a	a	a	h	a	a	a	a	h	b	a	b	a	a	b	a	h	a	h	h	a	a	a	a	b	a	a	b
Pepper1.55ch05	202921295	C	C	T	h	h	h	b	h	b	h	h	b	b	h	b	a	a	a	h	a	a	a	b	h	-	a	h	a	a	b	a	b	h	a	b	a	h	a	h	h	a	h	a	a	-	a	a	b
Pepper1.55ch05	203153630	T	C	T	b	a	a	a	h	h	a	b	a	b	h	b	b	b	a	b	h	-	b	a	h	-	h	a	b	h	h	h	h	h	h	h	h	b	b	h	h	a	b	b	a	b	h	-	a
Pepper1.55ch05	203176401	A	C	A	b	-	a	a	b	h	a	-	a	b	h	b	b	b	a	b	b	-	b	a	h	-	a	a	b	b	h	h	h	a	b	-	h	b	b	b	h	a	b	b	b	b	b	-	a
Pepper1.55ch05	204260272	T	T	A	h	a	h	b	a	b	a	b	b	b	h	b	b	b	b	h	b	b	b	b	h	b	b	b	b	b	b	b	-	b	b	a	a	b	a	b	b	-	b	b	-	b	a	b	b
Pepper1.55ch05	208791225	G	G	T	h	h	b	b	h	b	h	h	b	b	h	b	a	a	a	h	a	b	a	h	h	a	h	h	a	h	b	a	b	a	a	-	a	h	a	h	h	a	h	a	a	b	a	a	b
Pepper1.55ch05	209064025	C	C	A	h	b	h	b	h	b	b	a	b	b	h	b	a	a	a	h	-	a	a	h	h	b	b	h	a	h	b	a	b	h	a	-	a	h	a	h	h	a	h	a	-	b	a	a	b
Pepper1.55ch05	209074928	C	C	T	a	a	a	b	b	b	h	h	b	h	a	b	a	a	a	h	a	a	a	b	a	b	b	h	a	h	b	a	b	a	a	-	a	b	a	h	h	a	h	a	a	b	a	-	b
Pepper1.55ch05	211957023	T	T	G	h	a	h	b	h	b	a	h	b	b	h	b	a	a	a	h	a	-	a	h	h	-	a	h	a	h	b	a	b	b	a	b	a	b	a	h	h	a	a	a	b	-	a	-	b
Pepper1.55ch05	213687785	T	G	T	b	a	b	b	a	h	h	b	a	b	a	b	h	a	a	h	b	-	b	b	b	a	a	h	b	b	h	a	b	-	b	-	h	h	h	-	a	b	b	b	b	b	b	b	b
Pepper1.55ch05	213688021	C	T	C	b	a	b	b	a	h	h	b	a	b	h	b	h	a	a	h	b	-	b	b	b	a	a	h	b	b	h	a	b	-	b	-	h	h	h	b	a	b	b	b	-	b	b	b	b
Pepper1.55ch05	213803499	G	C	G	b	a	h	b	a	h	h	b	a	b	h	h	h	a	h	h	b	-	b	b	h	a	h	h	b	b	h	a	b	a	b	a	b	h	h	h	a	a	b	b	b	b	b	-	b
Pepper1.55ch05	213907080	G	G	A	b	a	b	b	a	h	b	a	a	b	h	h	a	a	a	h	a	-	a	a	b	a	a	a	a	a	h	a	-	-	a	a	a	a	a	a	a	a	b	b	b	b	a	a	h
Pepper1.55ch05	214041828	C	T	C	b	a	b	b	a	h	b	b	a	b	b	h	h	a	h	h	b	a	b	b	b	a	h	b	b	b	h	a	b	a	b	h	h	h	h	b	a	b	h	b	b	b	b	b	b
Pepper1.55ch05	217504886	A	C	A	a	b	h	b	b	b	h	h	b	b	h	a	a	a	a	h	a	a	a	h	a	-	b	h	a	b	b	a	h	b	h	b	a	a	h	a	h	a	b	a	h	b	b	-	b
Pepper1.55ch05	219852879	T	C	T	h	b	b	b	b	b	b	b	b	b	b	b	b	a	a	b	a	-	a	h	-	a	b	h	a	h	b	a	b	b	h	-	-	h	b	h	b	a	h	-	a	b	b	-	b
Pepper1.55ch05	219987476	T	T	C	h	h	h	b	h	b	h	h	b	b	b	h	h	a	a	h	a	a	a	h	h	a	h	h	a	h	b	a	a	a	h	-	a	h	h	h	h	-	h	a	h	b	h	b	b
Pepper1.55ch05	223180627	T	T	A	a	a	h	b	h	b	h	-	a	b	b	b	h	a	a	a	a	a	a	-	h	-	b	b	a	h	b	a	h	a	h	b	a	a	a	a	h	a	a	a	b	b	h	-	b
Pepper1.55ch05	223346464	T	C	T	a	h	h	b	h	b	b	h	h	b	b	h	h	a	a	h	a	h	a	h	b	h	-	h	a	h	h	a	-	b	h	a	a	h	h	h	h	a	h	a	h	b	b	b	b
Pepper1.55ch05	223419723	A	G	A	a	b	h	b	a	b	h	a	h	b	b	h	h	a	a	h	a	a	a	b	h	b	h	b	a	b	h	a	-	h	h	-	a	h	b	b	h	a	h	a	-	b	a	-	b
Pepper1.55ch05	225096034	T	T	G	a	b	h	b	a	b	h	h	a	b	b	b	h	a	a	b	a	a	a	b	h	a	h	h	h	h	h	a	a	a	a	a	a	a	a	h	h	h	h	a	b	b	h	b	b
Pepper1.55ch05	225127064	A	A	G	a	a	h	b	a	b	h	b	h	b	b	h	h	a	a	b	a	-	a	b	h	b	b	h	h	h	h	a	-	a	h	-	a	a	h	h	h	h	b	a	b	b	h	-	b
Pepper1.55ch05	225768468	G	G	A	-	-	b	b	-	b	b	b	b	b	b	b	b	-	-	b	-	-	-	b	-	b	-	b	b	b	b	-	-	-	b	-	-	-	b	b	b	-	b	a	b	b	-	-	b
Pepper1.55ch05	225809152	T	G	T	a	-	h	b	a	b	b	h	b	b	b	h	h	a	a	b	h	-	a	b	h	b	h	h	h	h	h	a	h	-	h	h	a	a	h	-	h	h	h	a	h	b	b	-	b
Pepper1.55ch05	226523366	G	G	A	a	h	h	b	a	b	h	h	h	b	b	h	h	a	a	b	h	a	a	b	b	-	h	h	h	h	h	a	h	a	h	-	a	a	h	a	h	b	h	a	a	b	b	a	b
Pepper1.55ch05	226626254	C	C	T	a	b	h	b	a	b	h	h	h	b	b	b	h	a	a	b	h	a	a	b	h	-	h	h	h	h	h	a	-	a	h	-	a	a	h	b	h	h	h	a	-	h	h	-	b
Pepper1.55ch05	227861736	G	G	A	b	b	b	b	b	b	-	b	b	b	-	b	b	b	b	b	b	-	b	-	b	-	b	-	b	b	b	b	b	b	b	b	b	b	b	b	b	-	b	b	b	b	-	-	b
Pepper1.55ch05	229905305	G	T	G	a	h	a	h	a	b	h	b	h	b	h	h	b	a	b	b	b	-	-	b	a	b	b	h	h	h	h	a	-	-	h	-	a	a	h	a	h	a	h	a	h	a	b	-	b
Pepper1.55ch05	230127464	C	A	C	a	b	a	h	a	b	b	b	h	b	h	b	h	a	a	b	a	a	a	b	-	-	b	h	h	b	h	a	a	-	h	b	a	a	h	a	h	a	h	a	a	h	b	-	b
Pepper1.55ch05	230292775	C	C	T	a	b	a	a	a	b	a	b	h	b	h	a	h	a	a	b	-	a	a	-	b	b	a	h	h	a	h	a	a	a	h	-	a	a	h	-	b	b	h	a	a	b	b	-	b
Pepper1.55ch05	230386833	G	A	G	a	-	a	h	a	b	a	b	b	b	a	h	a	-	h	b	h	-	a	-	a	-	-	h	h	h	h	a	a	a	h	-	a	a	h	a	h	b	b	a	-	a	b	-	b
Pepper1.55ch05	230510882	C	G	C	a	b	a	h	a	b	a	b	h	b	a	h	h	a	h	b	a	-	a	b	b	b	h	h	h	b	h	a	a	a	h	-	a	a	h	a	h	h	h	a	a	h	b	a	b
Pepper1.55ch05	230608067	T	C	T	a	a	a	h	a	b	h	b	a	b	a	h	h	a	h	b	h	-	a	b	-	-	-	h	a	h	h	a	-	a	h	-	a	a	b	-	h	h	h	a	-	h	-	a	b
Pepper1.55ch05	230688508	A	G	A	a	h	a	h	a	b	h	b	h	b	h	h	h	a	h	b	b	h	a	b	a	b	h	h	h	h	h	a	a	a	h	a	a	a	h	a	h	a	h	a	h	h	b	a	b
Pepper1.55ch05	231144366	T	T	C	a	a	a	a	a	b	a	b	b	b	h	h	h	a	h	b	b	a	a	b	h	b	b	h	h	h	h	h	a	a	h	a	a	a	b	a	b	b	h	a	h	h	b	-	b
Pepper1.55ch05	231968890	G	G	T	a	b	a	h	a	b	h	h	a	b	h	h	h	a	h	b	b	-	a	b	h	b	h	h	h	b	h	b	a	a	h	-	a	a	h	a	b	h	a	a	h	h	b	-	b
Pepper1.55ch05	232032600	G	G	A	a	a	a	h	a	b	h	a	h	b	h	h	h	a	h	b	h	-	a	b	b	b	a	-	h	b	h	b	a	a	h	a	a	a	h	a	b	b	a	a	h	a	b	a	b
Pepper1.55ch05	232185870	C	C	T	b	b	-	-	b	b	b	a	b	b	b	b	h	a	a	b	-	-	a	b	-	-	a	h	h	b	b	-	b	a	h	a	b	a	b	a	b	-	b	b	-	b	b	-	b
Pepper1.55ch05	232189742	A	G	A	b	b	b	b	b	b	b	h	b	b	b	b	h	a	h	b	a	a	a	b	b	-	-	b	h	b	b	b	-	a	h	a	b	a	b	a	b	a	b	b	-	b	-	-	b
Pepper1.55ch05	233077832	G	G	T	a	-	a	b	a	b	a	h	h	b	h	b	-	a	h	b	b	a	a	b	b	b	-	b	h	b	h	b	a	-	h	-	a	a	h	a	b	h	a	a	b	-	-	a	b
Pepper1.55ch05	233166153	A	A	T	b	b	b	b	-	b	b	h	b	b	b	b	h	a	b	b	h	-	a	-	b	-	b	a	h	b	b	b	b	a	h	-	b	a	b	a	b	h	b	b	b	b	b	-	b
Pepper1.55ch06	26443	A	T	A	b	a	h	b	a	h	h	b	a	b	h	h	h	a	h	h	a	-	b	b	h	-	-	a	b	b	h	a	-	-	b	-	h	h	h	b	a	h	b	b	b	b	b	-	b
Pepper1.55ch06	1280417	G	T	G	b	a	h	b	a	h	h	b	a	b	b	b	h	a	h	h	h	-	b	b	h	a	b	h	b	b	h	a	b	a	b	a	h	b	h	h	a	h	b	b	b	b	b	-	b
Pepper1.55ch06	2195205	A	G	A	-	-	a	-	a	a	a	b	a	b	a	a	h	h	h	a	a	-	b	b	a	-	a	h	b	b	a	a	-	a	b	b	-	h	a	b	a	b	-	-	b	b	b	a	b
Pepper1.55ch06	3004362	A	G	A	b	a	h	b	a	h	h	b	a	b	h	h	h	a	h	h	h	-	b	b	h	a	h	h	b	b	h	a	b	a	b	h	h	h	h	b	a	h	b	b	b	b	b	a	b
Pepper1.55ch06	4168849	G	A	G	b	a	h	b	a	h	h	b	a	b	h	h	h	a	h	h	a	a	b	b	h	a	b	h	b	b	h	a	b	a	h	b	b	h	h	h	a	h	b	b	b	b	b	-	b
Pepper1.55ch06	5440324	C	T	C	b	a	b	b	-	b	h	b	a	b	b	b	h	-	h	b	b	-	b	-	b	-	a	b	b	b	b	a	b	a	h	-	b	h	h	a	a	b	b	b	-	-	b	-	b
Pepper1.55ch06	6235990	A	G	A	b	a	a	b	a	h	h	b	a	b	h	h	h	a	h	h	a	b	b	b	h	a	b	h	b	b	b	a	b	a	b	a	a	b	h	a	a	b	b	b	-	b	b	-	b
Pepper1.55ch06	7081828	A	G	A	b	a	a	b	a	a	h	b	a	b	h	h	h	a	b	h	b	-	b	b	h	-	b	h	b	b	h	a	b	a	h	b	b	h	h	h	a	b	b	b	b	-	b	-	b
Pepper1.55ch06	8000211	A	T	A	a	a	a	a	a	a	a	b	a	a	a	a	b	a	h	a	a	-	b	b	a	a	b	h	b	b	a	a	-	a	h	a	a	b	a	b	a	h	a	a	b	a	a	-	h
Pepper1.55ch06	9994912	A	C	A	b	a	a	b	a	h	h	-	a	b	a	h	b	a	h	h	-	a	b	-	h	-	-	b	b	b	b	a	-	a	h	-	b	b	a	b	a	b	-	b	b	b	b	-	b
Pepper1.55ch06	10404215	A	G	A	b	a	a	b	a	h	h	b	a	b	h	h	h	a	h	h	h	a	b	b	h	-	-	b	b	b	b	a	b	a	h	b	a	h	h	b	a	a	b	b	-	b	b	a	b
Pepper1.55ch06	11106291	T	C	T	b	h	a	b	a	h	h	-	a	b	h	b	h	a	h	h	-	a	b	b	b	-	b	h	b	b	b	a	-	a	h	-	h	b	h	b	a	-	h	b	-	b	h	-	b
Pepper1.55ch06	12602129	G	A	G	a	a	-	a	-	a	a	b	-	a	a	a	b	-	b	a	b	-	b	b	a	-	b	b	b	b	a	-	a	-	b	b	a	b	a	b	-	b	b	b	b	b	b	-	h
Pepper1.55ch06	13218521	G	A	G	b	b	a	b	a	h	h	b	a	b	h	h	a	a	a	h	-	-	b	-	h	-	-	a	b	-	b	a	b	-	a	-	a	h	h	h	a	a	h	-	b	b	b	-	b
Pepper1.55ch06	14088435	T	G	T	b	a	a	b	a	h	h	b	a	h	h	h	h	a	h	h	b	b	b	-	h	a	b	h	b	b	b	a	-	a	h	a	-	h	h	h	a	h	-	b	-	b	b	-	b
Pepper1.55ch06	14537999	T	C	T	-	-	a	-	a	a	a	-	a	b	a	a	a	a	a	a	a	a	-	-	a	a	-	a	-	-	-	a	-	a	a	-	a	a	a	a	a	a	h	b	b	b	b	a	b
Pepper1.55ch06	16596897	T	A	T	b	h	a	b	a	h	b	b	a	b	h	h	h	a	h	a	h	a	b	b	h	a	b	h	b	b	b	a	b	a	h	h	a	a	h	h	a	h	b	b	b	b	b	a	b
Pepper1.55ch06	17884774	C	G	C	b	h	a	b	a	h	a	b	a	b	h	b	h	a	h	a	a	-	b	b	a	-	-	b	b	b	b	a	b	a	h	-	-	b	h	b	a	h	h	b	-	b	b	-	b
Pepper1.55ch06	18609254	A	G	A	b	b	a	b	a	h	h	b	a	b	h	h	h	a	h	a	h	a	b	b	a	a	b	h	b	b	b	a	b	a	h	-	b	b	h	a	a	h	h	b	b	b	b	a	b
Pepper1.55ch06	20291976	T	C	T	b	a	a	b	a	h	b	b	a	b	h	h	h	a	a	a	-	-	b	b	a	-	b	h	b	b	b	a	-	-	b	b	h	h	h	a	a	h	h	b	-	b	b	-	b
Pepper1.55ch06	21130500	T	T	C	a	a	a	a	a	a	a	a	-	a	a	a	a	a	a	a	a	-	a	a	a	-	a	a	a	a	a	-	a	a	a	a	a	a	a	-	a	a	h	b	a	b	h	a	h
Pepper1.55ch06	21466912	C	C	T	b	h	a	b	a	h	h	b	a	b	h	h	h	a	h	a	h	-	b	b	b	a	a	h	b	b	b	a	b	a	h	-	a	h	h	a	a	b	h	b	b	b	b	a	b
Pepper1.55ch06	23242123	T	C	T	b	h	a	b	a	h	a	b	a	b	h	h	h	a	h	a	a	b	b	b	h	a	b	a	b	b	b	a	-	a	h	-	b	h	h	a	a	b	h	b	b	b	b	a	b
Pepper1.55ch06	24071387	A	T	A	b	b	a	b	a	h	h	b	a	b	h	h	h	a	a	a	a	-	b	b	a	-	b	b	b	b	b	a	b	a	h	-	h	h	b	a	a	a	h	b	b	b	b	-	b
Pepper1.55ch06	26619179	G	G	C	-	a	a	-	a	a	a	-	a	a	a	a	a	a	a	a	a	a	a	-	a	-	a	a	-	-	a	a	-	a	a	a	a	a	a	a	a	a	a	a	b	h	b	a	b
Pepper1.55ch06	27888263	A	G	A	-	h	a	b	a	h	h	-	a	b	h	h	-	-	a	a	b	-	b	b	h	-	b	-	b	b	b	-	b	a	b	-	-	b	b	-	a	a	h	b	b	b	-	-	b
Pepper1.55ch06	27965952	G	T	G	b	b	a	b	-	b	a	b	a	b	a	a	h	a	a	a	a	-	b	b	a	a	b	a	b	b	b	-	-	-	h	-	h	h	h	a	a	b	a	b	-	b	b	-	b
Pepper1.55ch06	29257598	G	A	G	b	h	a	b	a	a	a	b	a	b	h	h	h	a	h	a	h	a	b	b	h	a	b	h	b	b	b	a	b	a	h	h	b	h	h	a	a	-	b	b	b	b	b	-	b
Pepper1.55ch06	30328730	A	G	A	b	h	a	b	a	h	h	b	a	b	h	h	h	a	h	a	h	-	b	b	h	a	b	h	b	b	b	a	b	a	h	b	a	h	h	-	a	h	h	b	b	b	b	-	b
Pepper1.55ch06	30801260	C	G	C	b	h	a	b	a	a	a	b	a	b	h	h	h	a	h	a	h	-	b	b	h	-	b	a	b	b	b	a	b	a	h	b	h	h	h	a	a	b	h	b	-	b	b	a	b
Pepper1.55ch06	32518210	G	T	G	b	-	a	b	-	h	-	b	a	-	-	-	b	a	b	-	-	-	b	b	a	-	b	-	b	b	b	a	-	a	h	-	-	b	a	a	-	a	b	b	-	b	b	b	b
Pepper1.55ch06	32518484	G	C	G	a	a	a	a	-	a	b	b	a	a	a	a	b	a	b	-	b	-	b	b	a	-	b	b	b	b	a	a	a	a	b	-	a	b	a	a	a	b	a	a	b	b	b	-	b
Pepper1.55ch06	34513031	G	A	G	b	b	a	b	a	h	h	b	a	b	h	h	b	a	h	a	b	-	b	b	b	a	-	h	b	b	b	a	-	a	h	b	h	h	h	a	a	a	h	b	b	b	b	a	b
Pepper1.55ch06	35880124	A	G	A	b	h	a	b	a	h	h	b	a	b	h	h	h	a	a	a	-	-	b	b	h	a	b	h	b	b	b	a	b	a	h	-	h	h	a	a	a	a	h	b	-	b	-	a	b
Pepper1.55ch06	40208952	C	A	C	b	b	a	b	a	h	h	b	a	b	h	h	h	a	-	a	-	-	-	a	-	-	-	a	-	-	b	-	-	a	a	-	h	a	h	a	a	a	h	b	b	b	b	-	b
Pepper1.55ch06	41637910	T	C	T	b	b	a	b	a	h	h	a	a	b	h	h	a	a	a	a	a	a	a	a	h	a	a	a	a	a	b	a	b	a	a	h	h	a	h	a	a	a	h	b	b	b	b	-	h
Pepper1.55ch06	42086801	C	T	C	b	h	a	b	a	h	h	b	a	b	h	h	h	a	h	a	h	-	b	-	h	-	b	h	b	b	b	a	b	a	h	a	a	h	h	a	a	a	h	b	b	b	b	a	b
Pepper1.55ch06	43536543	C	T	C	b	a	a	b	a	h	h	b	a	b	b	a	h	a	h	a	b	-	b	-	a	-	b	h	b	b	b	a	b	-	h	-	h	h	h	-	a	-	h	b	-	b	b	a	b
Pepper1.55ch06	44687605	T	A	T	b	b	a	b	a	h	h	-	a	b	h	h	a	a	h	a	h	-	b	b	h	-	b	h	b	b	b	a	-	a	h	b	h	h	h	a	a	b	h	b	-	b	b	a	b
Pepper1.55ch06	45191525	A	G	A	b	h	a	b	a	h	h	b	a	b	h	b	h	a	h	a	a	-	b	-	a	a	b	h	b	b	b	a	b	-	h	-	b	h	h	a	a	h	h	b	h	b	b	a	b
Pepper1.55ch06	46407540	C	G	C	b	a	a	b	a	b	h	b	a	b	h	h	h	a	h	a	h	a	b	b	h	a	-	b	b	b	b	a	b	a	h	-	h	h	h	-	a	h	a	b	b	b	b	a	b
Pepper1.55ch06	47136074	A	C	A	-	-	a	b	a	h	h	b	a	b	a	a	h	a	h	a	a	a	b	b	h	-	b	h	b	b	b	a	-	a	h	b	a	h	h	a	a	a	a	b	b	b	b	-	b
Pepper1.55ch06	48549947	C	T	C	b	h	a	b	a	h	h	b	a	b	b	h	h	a	h	a	h	a	b	b	h	a	b	h	b	b	b	h	-	a	h	-	a	b	h	a	a	b	a	b	b	b	b	-	b
Pepper1.55ch06	48554603	G	T	G	-	-	a	b	a	b	b	b	-	-	h	b	b	a	b	a	a	-	b	b	b	a	-	h	-	b	b	a	b	-	h	-	b	a	a	a	a	-	-	-	-	-	-	-	-
Pepper1.55ch06	51559039	A	G	A	b	a	a	b	a	h	h	b	a	b	h	b	h	a	h	a	a	a	b	b	b	-	-	h	b	b	b	a	b	a	h	-	h	h	h	a	a	h	h	b	b	-	b	a	b
Pepper1.55ch06	51559328	G	T	G	b	a	a	b	a	h	h	b	a	b	h	b	h	a	h	a	a	a	b	b	b	-	-	h	b	b	b	a	b	a	h	-	h	h	h	a	a	b	b	b	b	b	b	a	b
Pepper1.55ch06	54210141	A	G	A	b	b	a	b	a	h	h	b	a	b	b	h	h	a	h	a	a	a	b	b	a	-	b	h	b	b	b	a	b	a	h	-	h	h	h	a	a	a	h	b	b	b	-	-	b
Pepper1.55ch06	54924298	G	A	G	b	b	a	b	a	h	h	b	a	b	h	h	h	a	h	a	b	-	b	b	h	a	b	h	b	b	b	a	b	a	h	h	h	h	h	-	a	a	a	-	b	b	b	a	b
Pepper1.55ch06	58290375	C	T	C	-	-	a	-	a	a	a	-	a	-	a	a	a	a	a	a	a	-	-	b	a	a	-	a	-	-	-	a	-	a	a	a	a	a	-	a	a	a	a	-	b	b	b	a	b
Pepper1.55ch06	59759152	A	C	A	b	h	a	b	h	a	h	b	a	b	h	b	h	a	h	a	-	-	b	b	h	-	-	h	b	b	b	a	b	-	a	b	h	h	h	-	a	a	-	-	-	b	b	-	b
Pepper1.55ch06	60567656	A	G	A	b	a	a	b	a	a	a	b	a	b	h	h	h	a	h	a	a	-	b	b	h	h	-	b	b	b	b	a	b	-	h	a	h	h	h	a	a	a	a	b	b	b	b	a	b
Pepper1.55ch06	63613139	A	A	C	a	a	a	a	-	a	a	b	a	a	a	a	h	a	h	a	a	-	b	b	a	a	b	h	b	b	a	a	a	a	h	a	a	h	a	a	a	h	a	a	-	b	b	-	-
Pepper1.55ch06	64647089	A	G	A	b	a	a	b	a	h	h	-	a	b	h	h	h	a	h	a	-	a	b	b	a	-	b	h	b	b	b	a	b	a	h	a	b	h	h	-	a	h	b	b	b	b	b	-	b
Pepper1.55ch06	65058015	A	G	A	b	h	a	b	a	h	h	b	a	b	h	h	h	a	h	a	h	-	b	b	a	a	b	h	b	b	b	a	-	a	h	-	a	h	h	a	a	a	h	b	-	b	b	-	b
Pepper1.55ch06	65604629	A	G	A	b	a	a	b	a	h	h	b	a	b	h	h	h	a	h	a	h	a	b	b	h	a	b	h	b	b	b	a	b	a	h	b	b	h	h	a	a	-	h	b	b	b	b	-	b
Pepper1.55ch06	68652467	G	A	G	b	b	a	b	a	a	h	b	a	b	b	h	b	a	h	a	b	-	b	b	h	-	-	h	b	b	b	a	-	a	h	-	h	b	h	a	a	b	b	b	-	-	b	-	b
Pepper1.55ch06	69690487	T	C	T	b	h	a	b	a	h	h	b	a	b	h	h	h	a	b	a	b	b	b	b	h	a	b	h	b	b	b	a	b	a	h	-	h	h	h	a	a	b	a	b	b	b	b	-	b
Pepper1.55ch06	70107951	T	C	T	b	-	a	b	a	h	h	b	a	b	h	h	h	a	b	a	a	-	b	-	-	-	b	h	b	b	b	h	b	-	h	-	b	h	h	a	a	b	a	b	-	b	b	-	b
Pepper1.55ch06	70907124	T	C	T	b	b	-	b	a	a	h	b	a	b	h	h	h	-	a	a	b	-	b	b	a	-	-	a	b	b	b	-	b	a	b	b	b	h	b	a	a	b	b	b	-	b	b	-	b
Pepper1.55ch06	72505467	G	A	G	b	b	a	b	a	-	-	b	a	b	-	a	a	a	h	-	h	-	b	-	h	-	-	a	b	b	b	a	-	-	h	-	-	b	b	-	a	-	-	b	-	b	b	a	-
Pepper1.55ch06	73344859	A	T	A	b	b	a	b	a	h	b	b	-	b	b	h	b	-	h	a	h	-	b	b	b	-	b	h	b	b	b	a	-	-	h	b	-	h	h	a	a	a	h	b	b	b	-	-	b
Pepper1.55ch06	73347391	T	A	T	b	b	a	b	-	h	a	b	a	b	h	b	h	a	b	a	-	-	b	-	h	a	b	a	b	b	b	a	b	a	b	-	a	h	h	a	a	b	h	b	b	b	-	a	b
Pepper1.55ch06	75709176	A	G	A	-	-	a	b	a	h	-	b	a	b	b	a	b	-	h	a	b	-	b	-	-	-	-	b	b	b	b	a	b	-	a	-	a	-	b	-	-	-	h	b	-	-	-	-	-
Pepper1.55ch06	75863803	A	T	A	b	b	a	b	a	h	h	b	a	b	h	h	h	a	h	a	b	-	b	b	b	a	b	b	b	b	b	a	b	a	h	-	h	h	a	a	a	h	h	b	-	b	b	a	b
Pepper1.55ch06	78560394	G	T	G	b	b	a	b	a	h	h	b	a	b	h	h	h	a	h	a	-	-	b	b	h	-	b	h	b	b	b	a	b	a	h	b	h	h	h	a	a	b	h	b	b	b	b	a	b
Pepper1.55ch06	80159266	C	T	C	b	b	a	b	a	h	b	b	a	b	b	h	h	a	h	a	a	-	b	b	h	a	b	h	b	b	b	a	b	a	h	-	h	h	h	-	a	b	b	b	h	b	b	a	b
Pepper1.55ch06	80832212	C	T	C	-	-	h	b	a	a	a	b	a	b	h	h	h	-	h	a	h	-	b	b	h	-	b	b	b	b	b	a	b	-	h	-	-	h	b	a	a	a	h	b	-	-	b	-	b
Pepper1.55ch06	82516029	G	A	G	b	h	a	b	a	a	-	b	a	b	b	h	h	a	b	a	b	-	b	b	-	a	-	a	b	b	b	a	-	a	a	b	h	a	a	a	a	-	h	-	-	-	-	-	b
Pepper1.55ch06	83250049	G	T	G	b	b	a	b	a	h	h	b	a	b	h	h	h	a	a	a	h	-	b	b	a	a	b	h	b	b	b	a	-	a	h	a	h	h	h	a	a	h	a	b	b	b	b	-	b
Pepper1.55ch06	83870354	T	C	T	b	h	a	b	a	a	h	b	a	b	h	h	h	-	h	a	b	a	b	b	b	-	b	b	b	b	b	a	-	a	h	b	h	h	h	a	a	-	-	-	b	b	-	a	b
Pepper1.55ch06	85132726	C	T	C	b	b	a	b	-	b	h	b	a	b	a	a	h	a	h	a	b	a	b	b	b	-	-	h	b	b	b	a	b	a	h	-	a	h	h	a	a	a	-	b	h	b	b	a	b
Pepper1.55ch06	86738848	T	A	T	b	-	a	b	a	h	h	b	a	b	h	b	h	a	a	a	b	-	b	b	h	a	b	b	b	b	b	a	-	-	h	-	b	h	b	a	a	-	b	b	b	b	b	a	b
Pepper1.55ch06	87395811	A	G	A	b	h	a	b	a	h	h	b	a	b	a	h	h	a	h	a	h	b	b	b	h	a	b	h	b	b	b	a	b	a	h	-	h	h	h	h	a	a	a	b	b	b	b	a	b
Pepper1.55ch06	87566185	T	T	C	a	a	a	a	a	a	-	b	a	a	a	a	b	a	b	a	-	-	b	b	-	-	-	b	b	-	a	-	a	-	b	-	a	-	a	-	-	b	a	a	h	b	b	-	-
Pepper1.55ch06	89606894	C	T	C	b	h	a	b	a	h	h	b	a	b	h	h	h	a	h	a	h	-	b	b	h	a	b	h	b	b	b	a	b	a	h	h	h	a	h	a	a	a	h	b	b	-	b	a	b
Pepper1.55ch06	89611866	A	T	A	b	a	-	b	a	h	h	b	a	b	b	h	h	-	b	a	b	-	b	b	b	-	b	h	b	b	b	a	b	a	h	b	h	h	h	a	a	b	a	b	b	b	-	-	b
Pepper1.55ch06	91053591	T	G	T	b	a	a	b	a	h	h	b	a	b	h	h	a	-	-	a	b	-	b	b	-	-	-	a	b	b	b	h	-	a	b	-	b	a	h	a	a	b	b	-	b	b	b	-	b
Pepper1.55ch06	92541943	T	C	T	b	a	a	b	-	h	-	b	a	b	h	h	h	-	a	a	b	-	b	b	b	-	b	h	b	b	b	a	-	a	h	-	b	h	h	a	a	h	h	b	-	b	b	-	b
Pepper1.55ch06	92543783	C	T	C	b	h	a	b	a	h	b	b	a	b	h	h	a	a	h	a	b	a	b	b	h	a	b	h	b	b	b	a	b	a	h	b	h	a	h	a	a	h	h	b	b	b	b	a	b
Pepper1.55ch06	94238641	G	A	G	b	b	a	b	a	a	b	b	a	b	a	h	h	a	b	a	a	-	b	-	b	-	-	a	b	b	b	a	-	a	h	-	b	b	h	-	a	a	b	b	-	b	b	-	b
Pepper1.55ch06	95525842	T	A	T	b	h	a	b	a	h	h	b	a	b	h	h	a	a	b	a	h	a	b	b	h	a	a	a	b	b	b	a	b	a	h	-	h	h	h	a	a	b	h	b	b	b	b	a	b
Pepper1.55ch06	96383373	G	C	G	b	a	a	b	a	h	h	b	a	b	h	h	a	a	h	a	h	-	b	b	h	-	b	a	b	b	b	a	b	a	h	b	h	-	h	a	a	a	h	b	b	b	b	-	b
Pepper1.55ch06	97719091	T	C	T	b	a	a	b	a	h	h	b	a	b	b	a	h	a	b	a	h	a	b	-	h	a	-	h	b	b	b	a	-	a	h	-	h	h	h	a	a	h	h	b	b	b	b	-	b
Pepper1.55ch06	97719639	G	A	G	b	a	a	b	a	b	-	b	a	b	h	-	b	a	h	a	a	-	b	-	a	-	b	b	b	b	b	a	b	a	a	a	a	h	h	a	a	-	-	b	b	b	b	a	b
Pepper1.55ch06	99008762	C	G	C	b	-	a	b	a	h	h	b	a	b	a	h	h	a	h	a	h	-	b	b	h	-	b	h	b	b	b	a	-	a	h	-	a	h	h	a	a	a	a	b	b	b	b	a	b
Pepper1.55ch06	100104425	C	T	C	b	a	a	b	a	b	h	b	a	b	b	h	h	a	h	a	-	-	b	-	b	-	-	a	b	b	b	a	b	-	h	-	h	b	h	a	a	-	h	b	b	b	b	-	b
Pepper1.55ch06	100699914	G	C	G	b	a	a	b	a	b	h	-	a	b	b	h	h	a	h	a	a	-	b	-	h	-	b	h	b	b	b	a	-	a	h	-	a	h	h	-	a	a	h	b	-	b	-	-	-
Pepper1.55ch06	102220241	T	C	T	b	b	a	b	a	b	a	b	-	b	b	h	a	a	a	a	h	-	b	b	b	-	b	h	b	b	b	a	b	-	h	-	h	h	h	-	a	a	h	b	-	b	b	a	b
Pepper1.55ch06	103456613	G	A	G	b	a	a	b	a	h	h	b	a	b	h	b	b	a	b	a	b	a	b	b	b	-	-	b	b	b	b	a	-	a	h	b	a	h	h	a	a	a	b	-	b	b	b	-	b
Pepper1.55ch06	104688378	T	C	T	b	-	a	b	a	h	b	b	-	b	b	h	h	a	h	a	a	-	b	b	a	a	b	h	b	b	b	a	-	a	h	b	b	b	-	a	-	a	b	b	-	b	-	-	-
Pepper1.55ch06	105597591	A	C	A	b	h	a	b	a	h	h	b	a	b	h	h	h	a	h	a	h	-	b	b	h	a	b	h	b	b	b	a	b	a	h	-	h	h	h	a	a	b	h	b	b	b	b	-	b
Pepper1.55ch06	105606437	A	G	A	b	b	a	b	a	h	b	b	a	b	b	h	h	a	h	a	b	-	b	b	a	a	b	h	b	b	b	a	b	-	h	a	b	b	h	-	a	b	h	b	-	b	b	-	b
Pepper1.55ch06	108540158	T	G	T	b	a	a	b	a	h	h	b	a	b	b	h	h	a	h	a	b	a	b	b	h	-	-	h	b	b	b	a	-	a	h	-	a	h	h	-	a	h	h	b	-	b	b	a	b
Pepper1.55ch06	109040963	A	G	A	b	h	a	b	a	a	a	-	a	b	a	h	a	a	a	a	a	-	b	-	-	a	b	a	b	-	b	a	-	a	a	-	b	b	a	a	a	a	h	b	-	b	-	a	-
Pepper1.55ch06	110093676	T	C	T	-	a	a	b	a	b	b	-	a	b	b	a	h	a	b	a	a	-	b	b	-	-	-	b	b	b	b	a	-	a	h	-	b	b	b	-	a	a	b	b	b	b	b	-	b
Pepper1.55ch06	110407405	T	C	T	b	h	a	b	a	h	h	b	a	b	a	h	h	a	h	a	h	-	b	b	h	-	b	h	b	b	b	a	b	a	h	-	h	a	h	a	a	a	h	b	b	b	b	-	b
Pepper1.55ch06	112806656	A	T	A	b	-	a	b	a	h	b	b	a	b	b	h	h	a	a	a	b	-	b	b	b	-	-	h	b	b	b	a	b	-	h	-	b	b	h	a	a	a	-	b	b	h	-	-	b
Pepper1.55ch06	113050392	T	C	T	b	-	-	b	a	a	h	-	-	b	h	h	h	a	h	a	a	-	b	b	h	-	-	b	b	b	b	a	b	a	h	a	b	b	h	-	-	b	h	b	b	b	b	-	b
Pepper1.55ch06	114357279	A	T	A	b	a	a	b	a	h	a	b	a	b	h	h	h	a	h	a	h	-	b	b	-	-	b	-	b	b	b	a	b	-	h	-	a	b	h	a	a	-	h	b	-	b	b	a	b
Pepper1.55ch06	118842383	G	G	C	a	a	a	a	a	a	a	b	a	a	a	a	h	a	h	a	h	-	b	b	a	a	b	b	b	b	a	a	a	a	h	b	a	h	a	a	a	b	a	a	-	b	b	-	b
Pepper1.55ch06	118902144	T	T	C	a	-	a	a	a	a	a	b	a	a	a	a	h	a	h	a	h	a	b	b	a	a	b	h	b	b	a	a	a	a	h	a	a	h	a	a	a	b	a	a	b	b	b	a	b
Pepper1.55ch06	121063349	G	G	C	a	a	a	a	a	a	a	b	a	a	a	a	h	a	h	a	a	-	b	-	a	-	-	h	b	b	a	a	a	a	h	-	a	h	a	a	a	a	a	a	b	b	-	-	b
Pepper1.55ch06	121663518	C	T	C	b	a	a	b	a	h	h	b	a	b	h	h	h	a	h	a	a	-	b	b	h	-	b	h	b	b	b	a	b	-	h	b	a	h	h	a	a	b	h	b	b	b	b	-	b
Pepper1.55ch06	123762471	T	C	T	b	-	a	b	a	h	a	b	a	b	h	a	h	a	b	a	b	-	b	b	-	-	b	h	b	b	b	a	-	a	h	-	h	h	h	a	a	a	b	b	-	-	b	b	b
Pepper1.55ch06	123762532	A	T	A	b	a	a	b	a	b	a	b	a	b	h	h	h	a	b	a	b	-	b	b	-	-	b	h	b	b	b	-	-	-	h	-	b	h	a	-	a	-	b	b	-	-	b	b	b
Pepper1.55ch06	127627337	T	A	T	b	h	a	b	a	h	b	b	a	b	h	h	h	a	b	a	h	-	b	b	a	a	b	b	b	b	b	a	b	-	b	-	h	h	a	a	a	a	h	b	-	b	b	a	b
Pepper1.55ch06	128637833	T	A	T	a	-	a	a	-	a	-	b	a	a	a	a	b	a	-	a	-	-	b	b	a	-	-	-	b	b	a	a	-	-	h	a	a	h	a	-	a	-	-	a	a	b	b	-	-
Pepper1.55ch06	129360526	T	C	T	a	a	a	a	a	a	a	b	a	a	a	a	b	a	h	a	b	-	b	-	a	-	b	h	b	b	a	a	-	a	h	b	a	b	a	-	a	a	a	a	-	b	b	-	b
Pepper1.55ch06	130113343	G	C	G	a	a	a	a	a	a	a	b	a	a	a	a	h	a	h	a	-	-	b	b	a	a	b	h	b	b	a	a	-	a	h	-	a	h	a	a	a	h	a	a	b	b	b	a	b
Pepper1.55ch06	133228444	C	C	T	a	a	a	a	a	a	a	b	a	a	a	a	h	a	-	a	a	-	b	b	a	-	b	h	b	b	a	a	a	a	h	-	a	a	a	-	a	h	a	a	b	b	b	-	b
Pepper1.55ch06	134319970	C	T	C	b	b	a	b	a	h	b	b	a	b	-	h	h	a	b	a	-	-	b	-	-	-	b	h	b	b	b	a	b	a	h	-	a	a	h	a	a	h	b	b	b	b	-	-	b
Pepper1.55ch06	134688909	A	T	A	b	a	b	b	a	h	b	b	a	b	h	b	h	a	h	a	b	-	b	-	b	a	b	h	b	b	b	a	b	a	h	b	h	a	h	a	a	-	a	b	b	b	b	-	b
Pepper1.55ch06	137419364	A	G	A	b	a	-	b	a	h	h	-	a	b	h	a	b	a	h	a	-	-	b	b	b	-	-	h	b	b	b	-	b	a	h	-	-	h	b	a	a	b	h	b	b	b	b	-	b
Pepper1.55ch06	138645733	G	A	G	-	h	a	b	a	a	h	b	a	-	h	h	h	a	h	a	b	-	b	b	-	-	b	h	b	b	b	a	-	a	h	a	h	h	h	a	a	h	a	b	-	b	b	a	b
Pepper1.55ch06	139416114	C	A	C	b	h	a	b	a	h	a	a	a	b	h	h	a	a	a	a	a	a	a	a	h	-	a	a	a	a	b	a	b	a	a	a	a	a	b	h	a	a	h	b	b	b	b	a	h
Pepper1.55ch06	140549541	G	T	G	b	h	-	b	a	h	h	b	a	b	h	h	h	a	a	a	h	-	b	b	h	-	b	b	b	b	b	a	b	a	h	-	a	b	h	a	a	-	h	b	b	b	b	-	b
Pepper1.55ch06	141783429	T	G	T	b	h	a	b	a	h	h	a	a	b	h	h	a	a	a	a	a	a	a	a	h	a	a	a	a	a	b	a	b	a	a	h	b	a	h	a	a	a	h	b	b	-	b	a	h
Pepper1.55ch06	142527079	C	G	C	b	a	a	b	a	b	b	b	a	b	h	h	h	a	b	a	b	-	b	b	b	-	b	h	b	b	b	a	-	-	h	-	h	a	h	a	a	h	b	b	b	b	b	-	b
Pepper1.55ch06	142686183	G	A	G	b	b	a	b	a	h	b	b	a	b	a	h	h	a	a	a	-	-	b	b	b	-	b	h	b	b	b	a	-	a	h	b	h	h	h	a	a	-	b	b	-	b	b	-	b
Pepper1.55ch06	145077176	A	G	A	b	h	a	b	a	h	h	a	a	b	h	h	a	a	a	a	a	a	a	-	h	a	a	a	a	a	b	a	b	a	a	a	h	a	h	a	a	a	h	b	a	-	b	a	h
Pepper1.55ch06	146083026	C	C	T	b	a	h	b	a	h	h	a	a	b	h	h	a	-	a	a	a	-	a	a	a	a	a	a	a	a	b	a	b	a	a	-	h	a	h	-	a	a	h	b	b	b	b	-	a
Pepper1.55ch06	147137265	C	A	C	b	h	a	b	a	h	h	b	a	b	h	b	a	a	a	a	-	-	b	-	h	-	b	h	b	b	b	a	b	a	h	-	b	h	h	-	a	b	h	b	b	b	-	a	b
Pepper1.55ch06	148422648	A	T	A	b	b	a	b	a	b	h	b	a	b	h	h	h	a	h	a	a	-	b	b	h	a	b	b	b	b	b	a	b	a	h	h	h	h	h	a	a	b	h	b	-	b	b	-	b
Pepper1.55ch06	149195002	A	G	A	b	b	a	b	a	h	h	b	a	b	h	h	h	a	h	a	a	a	b	b	h	a	b	h	b	b	b	a	b	a	h	b	b	h	h	a	b	-	h	b	b	b	b	a	b
Pepper1.55ch06	150145204	A	G	A	b	h	a	b	a	h	h	b	a	b	h	h	h	a	h	a	h	a	b	b	h	a	b	h	b	b	b	a	b	-	h	a	h	h	b	a	a	h	h	b	-	b	b	-	b
Pepper1.55ch06	151414316	G	T	G	b	a	a	b	a	h	h	b	a	b	h	h	h	a	h	a	b	a	b	b	h	a	b	a	b	b	b	a	b	a	h	b	h	h	h	a	a	-	h	b	b	b	b	a	b
Pepper1.55ch06	152683316	T	G	T	b	a	a	b	a	h	b	b	a	b	h	h	h	a	h	a	b	a	b	b	h	-	-	a	b	b	b	-	b	-	h	-	a	b	h	a	a	b	h	b	b	b	b	a	b
Pepper1.55ch06	153558509	A	C	A	b	h	a	b	a	h	h	a	a	b	h	h	a	a	a	a	a	a	a	a	h	-	a	a	a	a	b	a	b	a	a	-	b	a	h	a	a	a	h	b	b	b	b	a	b
Pepper1.55ch06	154626109	A	T	A	b	h	a	b	a	h	b	b	a	b	h	h	h	a	h	a	h	b	b	b	a	a	b	h	b	b	b	a	b	a	h	-	h	h	h	a	a	h	b	b	b	-	b	-	b
Pepper1.55ch06	155455478	G	T	G	b	b	-	b	a	h	h	b	a	b	h	a	h	a	h	a	b	a	b	b	b	-	b	b	b	b	b	a	b	a	h	-	b	h	h	a	a	h	b	b	-	-	b	-	b
Pepper1.55ch06	156168044	G	C	G	-	a	a	-	a	a	a	b	a	-	a	a	h	a	h	a	h	-	b	b	b	a	-	h	b	b	-	a	-	a	h	-	a	h	a	a	a	h	a	-	b	b	b	-	b
Pepper1.55ch06	157080901	G	T	G	b	h	a	b	a	a	a	b	a	b	b	b	h	a	h	a	a	a	b	b	b	-	b	h	b	b	b	a	b	a	h	a	a	h	h	a	a	-	b	b	b	b	b	a	b
Pepper1.55ch06	157084620	G	T	G	b	h	a	b	a	h	h	b	a	b	h	h	h	a	h	a	h	a	b	b	h	a	b	h	b	b	b	a	b	a	h	-	h	h	h	a	a	b	h	b	b	b	b	a	b
Pepper1.55ch06	160349555	C	T	C	b	b	a	b	a	h	-	b	a	b	h	a	a	a	a	a	a	a	b	-	h	a	h	h	-	-	b	a	-	a	a	b	h	a	h	a	a	a	a	b	b	-	b	-	b
Pepper1.55ch06	161157062	A	G	A	b	h	a	b	a	h	h	b	a	b	h	h	a	a	h	a	b	-	b	b	h	a	b	h	b	b	b	a	b	a	h	b	h	h	h	a	a	h	h	b	b	b	b	a	b
Pepper1.55ch06	162178308	A	G	A	b	h	a	b	a	a	h	b	a	b	b	h	h	a	h	a	-	-	b	b	-	a	b	h	b	b	b	a	-	a	h	a	-	a	h	a	a	h	a	b	b	b	b	a	-
Pepper1.55ch06	163499501	G	A	G	h	a	b	h	a	b	a	a	b	a	a	h	h	b	a	h	a	b	b	h	a	b	b	b	b	h	h	b	b	h	h	a	b	a	a	a	b	h	b	b	b	h	h	a	a
Pepper1.55ch06	164672455	T	C	T	a	a	a	a	-	a	a	b	a	a	a	a	h	a	b	a	-	-	b	b	a	a	b	h	b	b	a	a	a	-	h	b	a	h	a	a	a	h	-	a	b	-	b	-	b
Pepper1.55ch06	165153040	A	G	A	-	-	a	a	a	a	a	b	-	a	a	a	h	a	b	a	b	-	b	-	-	-	b	h	b	b	a	a	-	a	h	-	a	h	a	-	a	-	-	a	b	-	-	-	b
Pepper1.55ch06	165644907	C	G	C	b	a	h	b	a	h	h	b	a	b	h	a	h	a	h	a	-	a	b	b	-	a	b	h	b	b	b	a	b	a	h	b	h	h	h	a	a	h	h	b	b	b	b	a	b
Pepper1.55ch06	167161498	G	C	G	b	b	a	b	a	h	h	b	a	b	b	h	h	a	h	a	b	a	b	-	b	b	b	h	b	b	b	a	b	a	h	-	b	a	b	a	a	a	b	b	b	b	b	a	b
Pepper1.55ch06	168234107	C	T	C	-	a	a	b	a	a	-	-	a	b	h	h	h	a	-	a	-	-	b	b	b	a	b	-	b	b	b	a	-	a	h	-	b	b	b	a	a	-	-	b	-	b	-	-	b
Pepper1.55ch06	169108452	C	A	C	b	b	a	b	a	h	a	a	a	b	a	h	a	a	h	a	a	a	a	-	a	a	a	-	a	a	b	a	b	-	a	-	h	a	b	a	a	-	h	b	-	b	b	a	h
Pepper1.55ch06	170105392	A	G	A	b	-	a	b	a	h	a	b	a	b	a	b	a	a	a	a	-	-	b	b	-	-	-	a	b	b	b	a	b	-	h	-	-	a	-	a	a	-	a	b	-	b	-	-	b
Pepper1.55ch06	171201679	T	C	T	b	a	a	b	a	a	b	b	a	b	h	h	h	a	b	a	a	-	b	b	a	a	b	h	b	b	b	a	b	-	h	-	h	h	h	a	a	a	-	b	b	b	b	a	b
Pepper1.55ch06	172843681	G	A	G	b	h	a	b	a	h	h	b	h	b	b	h	h	-	h	a	b	a	b	b	b	a	-	h	b	b	b	a	-	a	h	b	b	h	h	a	a	h	b	b	b	b	-	a	b
Pepper1.55ch06	172843916	C	T	C	b	h	h	b	a	h	h	b	h	b	h	h	h	a	h	a	a	a	b	b	h	a	b	h	b	b	b	a	b	-	h	a	h	h	h	a	a	h	h	b	b	b	b	-	b
Pepper1.55ch06	175807431	C	T	C	b	h	a	b	a	h	h	b	h	a	h	h	h	-	h	a	h	a	b	b	h	a	b	h	b	b	b	a	b	a	h	-	h	h	h	a	a	b	h	b	b	b	b	a	b
Pepper1.55ch06	175879533	T	A	T	b	h	a	b	a	a	a	b	b	h	h	h	h	a	h	a	b	-	b	b	h	a	b	h	b	b	b	a	-	a	h	a	b	h	h	a	a	h	b	b	-	-	b	b	b
Pepper1.55ch06	177014047	A	G	A	b	a	a	b	a	a	a	b	a	b	a	a	a	a	a	a	a	-	b	-	a	-	-	h	b	-	b	a	-	a	a	-	-	a	a	a	a	a	a	-	b	b	b	-	-
Pepper1.55ch06	178185889	A	G	A	b	h	h	b	a	h	h	b	a	b	a	h	h	a	h	a	-	-	b	b	h	a	-	h	b	b	b	a	b	a	h	-	-	h	b	a	a	a	a	-	b	-	b	-	-
Pepper1.55ch06	179282262	G	G	A	b	h	h	b	a	h	h	b	a	b	h	h	h	a	h	a	b	-	b	b	h	a	b	h	b	b	b	a	b	a	h	a	a	h	h	a	a	h	h	b	b	b	b	a	b
Pepper1.55ch06	180726991	G	A	G	-	b	b	-	a	h	a	b	-	h	a	a	h	a	b	a	b	-	b	-	a	a	-	h	b	b	b	a	b	a	h	b	-	a	a	-	a	-	a	b	-	b	b	-	b
Pepper1.55ch06	181066172	T	T	C	b	a	h	b	a	h	a	b	h	h	h	a	h	a	h	a	a	a	b	b	h	a	a	h	b	b	b	a	b	a	h	b	h	h	h	a	a	h	h	b	b	b	b	a	b
Pepper1.55ch06	182658951	T	C	T	b	-	h	b	a	h	a	b	h	h	h	h	h	a	h	a	b	-	b	b	h	-	b	h	b	b	b	a	b	a	h	b	b	h	h	a	a	-	b	b	b	b	b	-	b
Pepper1.55ch06	183784454	T	C	T	b	h	b	b	a	b	a	b	a	h	h	h	h	a	a	a	a	b	b	b	h	a	b	a	b	b	b	a	b	a	h	-	h	h	a	a	a	h	b	b	b	b	b	a	b
Pepper1.55ch06	184134159	G	A	G	b	a	h	b	a	h	-	b	a	h	b	h	h	a	h	a	-	a	b	b	h	-	b	b	b	b	b	a	b	-	h	b	b	b	a	a	a	-	a	b	-	-	b	a	b
Pepper1.55ch06	185207043	G	T	G	b	-	h	b	a	b	h	a	b	a	a	b	a	a	a	a	a	-	a	a	a	a	-	a	a	a	b	a	b	a	a	a	h	a	h	a	a	a	-	b	h	b	b	a	a
Pepper1.55ch06	186521392	A	C	A	b	b	a	b	a	h	a	b	a	-	h	h	b	a	b	a	-	-	-	b	b	-	-	-	b	b	b	a	b	-	b	-	-	b	h	a	a	b	b	b	b	-	-	-	-
Pepper1.55ch06	187071045	A	G	A	b	-	b	b	a	h	b	b	b	h	h	b	h	a	b	a	-	-	b	-	a	a	-	b	b	b	b	a	-	-	h	-	a	h	h	a	a	-	a	b	b	b	b	-	b
Pepper1.55ch06	188128125	C	C	T	b	h	h	b	a	h	h	a	h	h	h	h	a	a	a	a	a	a	a	a	h	a	a	a	a	a	b	a	b	a	a	a	h	a	h	a	a	-	h	b	b	b	b	a	a
Pepper1.55ch06	188128216	T	T	C	b	a	h	b	a	h	h	a	h	h	h	h	a	a	a	a	a	-	a	a	h	a	a	a	a	a	b	a	b	a	a	a	b	a	h	a	a	a	b	b	b	b	b	-	a
Pepper1.55ch06	190313638	T	G	T	b	-	b	b	a	-	a	b	b	h	a	b	h	a	a	a	h	-	b	b	b	-	-	a	b	b	b	a	b	-	h	-	h	a	-	-	a	a	a	b	b	b	b	-	b
Pepper1.55ch06	191997894	T	A	T	b	h	h	b	a	-	a	b	h	b	h	h	h	a	h	a	h	-	b	b	h	a	-	h	b	b	b	a	b	a	h	b	h	h	h	a	a	a	h	b	b	-	b	a	b
Pepper1.55ch06	192004302	T	C	T	a	a	a	a	a	a	a	b	a	a	a	a	h	a	h	a	b	-	b	-	a	a	b	h	b	b	a	a	a	a	h	-	a	h	a	-	a	a	a	a	b	b	b	-	b
Pepper1.55ch06	193005298	A	T	A	a	-	a	a	a	a	a	b	a	a	a	a	h	a	b	a	-	-	b	b	a	a	b	h	b	b	a	a	a	-	h	b	a	b	a	a	a	b	a	a	b	b	-	a	b
Pepper1.55ch06	194163680	A	T	A	b	h	b	b	a	h	h	b	h	h	b	h	h	a	h	a	h	a	b	b	-	a	b	h	b	b	b	a	b	a	h	a	a	h	-	a	a	a	a	b	b	b	b	-	b
Pepper1.55ch06	195358609	A	G	A	b	-	h	b	a	a	h	b	b	h	b	b	h	a	b	a	b	a	b	b	a	a	-	h	b	b	b	a	-	a	h	b	a	h	h	a	a	b	h	b	b	b	b	-	b
Pepper1.55ch06	196101187	T	G	T	b	a	b	b	a	h	-	a	h	h	h	b	a	a	a	a	a	-	a	a	h	a	a	a	a	a	b	a	b	a	a	a	a	a	h	a	a	a	h	b	-	b	a	-	a
Pepper1.55ch06	198590586	T	C	T	-	-	-	b	a	a	a	b	a	a	b	a	b	a	h	a	-	-	b	-	-	-	-	-	b	b	b	a	-	-	b	-	a	h	b	-	a	b	-	-	b	b	b	-	b
Pepper1.55ch06	199810350	T	C	T	b	h	h	b	-	h	a	b	a	a	h	h	b	-	-	a	b	-	b	b	h	a	b	h	b	-	b	a	-	a	a	a	a	h	h	a	a	-	b	b	-	b	b	-	b
Pepper1.55ch06	200030641	C	T	C	b	b	a	b	a	h	h	b	h	h	b	h	b	a	h	a	-	-	b	b	b	-	-	h	b	b	b	a	b	-	b	-	a	b	a	a	a	-	a	b	-	a	a	-	b
Pepper1.55ch06	202027728	T	C	T	b	b	h	b	a	b	b	b	h	a	h	h	b	a	-	a	b	-	b	-	a	a	a	h	b	b	b	a	b	a	h	-	a	h	h	a	a	a	h	b	a	a	a	-	b
Pepper1.55ch06	203058054	T	G	T	b	b	b	b	a	b	b	b	h	b	b	b	b	a	b	-	h	-	b	b	h	-	-	h	b	b	b	a	b	-	b	b	a	h	b	-	-	b	b	b	a	-	-	-	b
Pepper1.55ch06	204001680	T	G	T	b	b	h	b	a	h	b	b	h	h	h	h	b	a	h	a	-	-	b	b	b	-	h	h	b	b	b	a	-	a	h	-	a	b	h	a	a	a	h	b	a	a	b	-	b
Pepper1.55ch06	205018300	T	C	T	b	b	a	b	a	h	b	h	h	h	h	h	b	a	h	a	h	b	b	b	h	-	h	h	b	b	b	a	b	a	h	-	a	h	h	a	a	b	h	b	a	a	a	a	b
Pepper1.55ch06	207209034	G	G	C	a	a	h	a	b	h	a	h	h	h	a	h	a	b	h	b	b	-	a	a	h	b	a	b	a	a	a	b	-	b	h	h	b	h	a	h	b	b	h	a	-	b	h	b	a
Pepper1.55ch06	208463522	C	T	C	a	a	h	a	b	h	a	b	h	h	a	h	b	b	b	b	b	-	b	b	b	b	b	b	b	b	a	b	a	b	b	a	b	b	h	b	b	-	b	b	h	b	h	-	a
Pepper1.55ch06	209005985	A	A	G	a	a	h	a	b	h	a	a	h	b	h	h	a	b	h	b	-	-	h	a	h	-	a	a	a	a	a	b	a	-	h	-	b	h	h	b	h	h	a	h	a	b	a	-	a
Pepper1.55ch06	210076660	A	A	G	a	a	b	a	b	b	b	b	h	h	b	h	b	b	b	b	b	b	b	b	b	-	b	b	b	b	a	b	h	b	b	b	b	b	h	b	b	b	b	b	a	b	a	b	a
Pepper1.55ch06	210509703	C	C	T	-	a	b	a	b	b	a	b	a	h	b	h	a	b	h	b	h	-	h	a	a	-	b	h	a	a	a	b	b	b	h	a	b	a	h	-	h	-	a	h	-	b	a	a	a
Pepper1.55ch06	212054377	T	T	G	a	a	b	a	b	h	a	b	h	h	h	h	b	b	b	b	h	-	b	b	h	b	h	b	b	b	a	b	b	b	h	-	b	h	h	b	b	b	b	a	a	b	a	b	a
Pepper1.55ch06	213014625	G	G	T	a	a	b	a	b	h	a	h	h	h	b	h	a	h	a	b	h	-	h	a	h	b	h	b	a	a	a	b	h	b	h	-	b	h	h	h	h	a	a	h	a	h	a	h	a
Pepper1.55ch06	214452258	C	T	C	a	-	b	a	b	b	a	b	h	a	b	-	b	-	b	-	b	-	-	b	-	b	b	b	b	b	a	b	-	-	-	-	b	b	h	b	b	b	b	b	a	-	-	-	a
Pepper1.55ch06	215957225	T	C	T	a	b	b	a	b	h	a	b	h	h	b	h	a	h	a	b	b	b	b	h	b	b	h	b	a	h	a	h	a	h	h	h	b	b	h	h	h	h	a	h	h	b	a	h	h
Pepper1.55ch06	217070666	A	A	G	a	a	h	a	b	b	a	b	h	h	b	h	a	a	a	b	-	-	b	a	b	a	a	b	a	h	a	a	b	a	h	a	h	b	h	h	h	a	a	a	a	-	h	-	h
Pepper1.55ch06	218298097	C	C	T	a	h	b	a	b	b	a	b	a	h	b	h	a	h	a	b	a	-	b	h	b	a	h	b	a	h	a	a	b	h	h	-	b	b	h	a	h	h	h	a	a	b	h	-	h
Pepper1.55ch06	219578891	G	G	A	a	a	h	a	b	b	a	b	a	h	b	h	a	h	a	b	-	-	-	b	-	a	a	h	a	h	a	a	-	-	h	b	b	b	b	a	h	a	-	a	a	b	a	-	b
Pepper1.55ch06	220437848	C	A	C	a	h	h	a	b	b	a	b	a	h	b	h	a	h	a	b	a	h	b	b	b	-	h	h	a	h	a	a	a	h	h	b	b	b	h	a	h	b	h	a	a	b	h	b	a
Pepper1.55ch06	220663185	G	A	G	a	h	h	a	b	b	a	b	a	h	b	h	a	h	a	b	a	b	b	b	b	-	a	h	a	h	a	a	a	b	h	-	b	b	h	a	h	b	b	a	a	b	h	-	h
Pepper1.55ch06	223195165	C	C	T	a	h	h	a	b	b	a	b	a	h	b	h	a	h	a	b	a	h	b	h	b	b	a	h	a	h	a	a	a	h	h	a	b	b	h	a	a	a	h	a	h	b	a	a	h
Pepper1.55ch06	224208944	T	T	C	a	a	h	a	b	b	a	b	a	h	b	a	a	h	a	b	a	-	h	-	-	a	a	a	a	h	a	a	a	h	h	-	b	b	h	a	h	a	h	a	a	b	b	a	h
Pepper1.55ch06	225444452	T	T	C	a	h	h	a	b	b	a	b	a	b	b	h	b	b	b	h	b	-	b	b	b	b	b	b	b	b	a	b	a	b	b	b	b	b	h	b	b	b	b	b	a	b	b	b	h
Pepper1.55ch06	227135953	T	T	G	a	b	h	a	-	b	-	b	a	h	b	b	b	-	b	h	b	-	b	-	b	-	-	b	b	b	a	b	a	-	b	b	b	b	-	-	b	-	b	b	-	-	-	-	a
Pepper1.55ch06	227784970	A	A	T	a	h	h	a	b	b	h	b	a	h	b	b	h	h	a	h	h	b	a	b	b	a	h	h	a	h	a	a	b	a	a	b	b	b	h	a	h	h	h	a	a	b	h	a	h
Pepper1.55ch06	229098941	A	G	A	a	h	h	a	b	b	h	a	a	h	b	b	h	-	a	a	b	b	a	b	b	a	b	b	a	h	a	a	b	b	a	b	b	b	h	a	a	h	h	a	a	b	h	-	h
Pepper1.55ch06	230205143	G	G	T	a	a	h	a	b	b	h	h	a	b	b	b	h	h	a	a	h	-	a	b	b	a	h	h	a	a	a	a	h	b	a	-	b	b	h	a	a	b	h	a	h	a	h	a	a
Pepper1.55ch06	231265266	A	A	T	h	a	-	a	b	b	h	h	a	h	b	b	h	a	a	a	a	-	a	b	b	-	a	a	a	h	a	a	a	a	a	-	-	b	h	a	a	a	b	a	b	b	h	a	h
Pepper1.55ch06	231769829	T	T	A	-	a	h	a	b	b	h	h	a	h	b	b	h	h	a	a	a	-	a	b	b	a	a	h	a	b	a	a	a	-	a	b	b	b	h	-	a	b	h	a	b	-	a	-	b
Pepper1.55ch06	233408749	A	C	A	b	b	h	a	b	b	h	b	h	b	b	b	a	a	a	a	b	-	a	-	b	-	-	h	h	a	a	b	b	-	a	-	b	b	-	a	a	-	b	a	b	b	b	-	b
Pepper1.55ch06	234631469	A	A	C	-	b	h	a	b	b	h	h	h	b	b	b	h	b	a	a	b	-	a	b	b	b	h	h	h	h	a	h	b	-	a	b	b	b	h	a	a	h	h	a	b	h	h	a	h
Pepper1.55ch06	234847310	A	A	G	b	a	b	a	b	b	a	h	a	b	b	b	h	h	a	a	-	-	a	b	b	a	b	h	h	h	a	h	b	b	a	b	b	b	h	-	a	h	h	a	b	b	h	-	h
Pepper1.55ch06	236759413	C	C	T	b	a	a	a	b	b	h	h	h	b	b	-	a	h	a	a	a	a	a	b	b	a	-	h	h	h	a	a	a	-	a	-	b	b	h	a	a	b	b	a	b	b	h	a	b
Pepper1.55ch07	617050	A	A	T	b	a	a	a	a	-	b	b	-	-	a	a	h	a	b	b	-	-	h	a	a	-	b	b	a	h	h	h	-	-	a	-	b	a	h	a	b	b	a	b	b	h	b	a	b
Pepper1.55ch07	771212	A	G	A	b	a	h	h	h	a	b	b	h	b	a	h	b	b	h	h	h	-	h	h	a	b	h	b	a	h	h	h	a	b	a	h	b	h	h	a	b	b	h	b	b	b	b	a	b
Pepper1.55ch07	823566	T	T	C	b	a	h	h	b	a	b	b	h	b	a	b	b	b	h	h	h	b	h	h	a	b	b	b	a	h	h	h	a	a	a	b	b	h	h	a	b	b	h	b	-	b	b	-	b
Pepper1.55ch07	823733	T	T	C	b	a	h	h	h	a	b	b	h	b	a	h	b	b	h	h	a	a	h	h	a	h	b	b	a	b	h	h	a	b	a	h	b	h	h	a	b	b	h	b	h	a	b	b	b
Pepper1.55ch07	1561809	G	A	G	b	a	h	h	h	a	b	b	h	b	a	h	b	b	h	h	h	a	h	h	-	a	b	b	a	h	h	b	h	-	a	-	b	b	b	a	b	b	h	b	h	b	b	-	b
Pepper1.55ch07	1561958	G	T	G	b	a	h	h	h	a	b	b	b	b	a	h	b	b	h	h	h	a	h	h	-	a	b	b	a	h	h	b	a	b	a	-	b	b	b	a	b	b	h	b	h	h	b	-	b
Pepper1.55ch07	1760651	T	T	C	-	a	a	b	-	a	b	-	-	h	a	h	b	b	b	h	-	-	b	b	a	b	-	b	b	b	h	b	a	b	b	-	b	b	h	-	b	b	b	b	-	b	b	-	b
Pepper1.55ch07	3373138	T	T	G	b	a	h	h	a	a	-	b	h	h	a	-	b	b	h	h	a	-	-	a	a	-	-	b	a	h	h	h	-	a	a	-	b	a	h	a	b	b	a	b	a	h	b	-	b
Pepper1.55ch07	3385238	A	A	T	b	b	b	b	-	b	-	b	b	b	b	b	b	b	h	b	a	-	h	h	b	-	b	b	a	b	b	h	-	b	a	b	b	h	b	a	b	b	b	-	a	a	b	-	b
Pepper1.55ch07	3595609	A	A	T	b	a	-	h	b	a	b	-	h	h	a	h	b	b	a	h	-	-	h	h	a	-	b	b	a	h	a	b	-	-	a	-	b	h	h	a	b	b	a	b	a	a	b	-	b
Pepper1.55ch07	3748465	C	C	T	b	a	h	h	h	a	h	b	h	b	a	h	b	b	a	h	a	-	h	h	h	a	h	b	a	a	h	h	-	b	a	b	b	h	h	a	b	b	b	b	h	h	b	-	b
Pepper1.55ch07	7863248	C	T	C	b	a	h	b	a	a	h	b	b	h	a	b	h	a	a	h	a	a	h	-	h	-	a	b	a	h	a	h	-	-	h	-	b	h	h	a	b	b	h	b	b	b	b	b	b
Pepper1.55ch07	8582137	C	C	T	b	a	h	b	h	a	h	b	b	a	b	b	h	b	a	h	a	-	b	h	-	-	h	b	a	h	a	a	-	a	a	-	h	h	b	-	b	-	-	b	a	-	h	-	b
Pepper1.55ch07	8908119	C	C	T	b	a	h	b	h	a	h	b	h	h	h	b	h	h	a	h	a	-	b	h	h	b	a	h	a	h	a	h	a	h	h	-	h	h	b	a	b	b	h	b	-	b	h	b	b
Pepper1.55ch07	9035479	T	C	T	b	a	a	b	a	a	a	b	h	a	a	b	b	b	b	a	b	-	b	b	a	b	b	b	b	b	a	b	a	b	b	-	a	b	b	b	b	b	b	b	b	-	b	-	b
Pepper1.55ch07	9123252	C	C	T	b	a	h	b	h	a	h	b	h	h	h	b	b	b	b	h	-	-	b	b	a	-	-	b	b	b	a	b	-	b	b	b	h	b	b	b	b	b	b	b	a	b	a	-	b
Pepper1.55ch07	9126621	A	A	T	b	a	a	b	h	a	a	b	b	a	a	b	b	b	b	h	-	-	b	b	a	-	-	b	b	b	a	b	a	b	b	b	b	b	b	b	b	b	b	b	a	b	a	-	b
Pepper1.55ch07	9475070	C	C	T	b	a	b	b	a	a	h	b	h	a	h	b	b	b	b	h	b	-	b	b	h	-	b	b	b	b	a	b	-	b	b	-	a	b	b	b	b	b	b	b	a	b	h	-	b
Pepper1.55ch07	10100556	C	A	C	b	a	b	b	h	a	b	-	h	h	b	b	h	h	a	h	a	-	b	b	a	-	a	b	a	h	a	a	-	-	h	b	h	b	b	-	b	b	b	b	a	b	b	b	b
Pepper1.55ch07	10137559	G	A	G	b	a	b	b	h	a	h	b	h	h	b	b	h	h	a	h	a	-	b	b	h	-	a	h	a	b	a	b	a	b	h	b	-	h	b	a	b	b	b	b	a	b	h	b	b
Pepper1.55ch07	11334867	C	T	C	b	a	b	b	h	a	b	b	h	h	h	b	a	h	a	h	a	b	b	h	h	a	a	h	a	h	a	h	a	b	h	b	b	h	b	h	b	b	h	b	a	b	h	b	b
Pepper1.55ch07	11334915	T	T	C	b	a	b	b	h	a	h	b	h	h	h	b	a	h	a	h	a	-	b	h	h	a	a	h	a	h	a	h	a	b	h	b	h	h	b	a	b	b	h	b	a	b	h	b	b
Pepper1.55ch07	16537844	G	G	A	b	-	b	b	b	b	b	b	b	b	b	b	h	h	a	b	a	-	b	b	b	b	a	h	a	a	b	a	-	-	h	-	b	h	b	a	-	b	b	b	b	b	b	-	b
Pepper1.55ch07	18855141	T	T	C	a	a	b	a	h	a	a	h	h	a	h	a	h	h	b	a	a	-	h	b	a	a	-	h	a	a	a	a	b	a	b	a	a	a	b	-	a	a	a	h	a	h	a	-	a
Pepper1.55ch07	20640508	G	G	A	b	h	h	b	h	h	h	b	h	b	b	b	h	h	a	h	a	-	b	b	h	h	b	h	h	a	a	h	a	a	h	h	h	h	b	a	b	b	h	a	h	b	h	-	h
Pepper1.55ch07	27009571	G	G	T	b	b	b	b	h	a	-	b	h	h	b	b	h	b	h	h	-	-	b	b	b	a	-	h	a	a	a	a	-	a	b	-	-	h	b	h	b	b	a	h	a	a	-	b	h
Pepper1.55ch07	28906731	G	G	T	b	b	b	b	b	h	a	-	h	h	b	b	h	h	a	h	a	-	b	b	a	a	-	b	a	a	a	h	a	a	b	-	h	h	b	h	b	-	b	b	-	b	-	-	b
Pepper1.55ch07	28965036	T	T	C	b	-	-	b	a	h	h	b	h	a	b	b	h	h	h	h	a	-	b	b	a	-	-	a	a	a	a	h	h	a	b	b	-	h	b	h	b	b	b	b	-	-	-	-	b
Pepper1.55ch07	29830548	C	C	A	b	b	b	b	h	h	a	b	h	h	b	b	h	h	h	h	a	b	b	b	b	-	a	h	a	a	a	h	a	b	b	b	h	h	b	h	b	b	h	h	a	b	h	b	h
Pepper1.55ch07	30006562	G	G	A	-	-	b	b	h	-	h	b	b	b	b	b	h	a	h	h	a	b	b	b	h	b	a	a	a	-	a	h	-	-	b	-	a	-	b	-	b	-	b	b	b	-	-	-	b
Pepper1.55ch07	37261900	C	G	C	b	b	b	b	h	a	h	-	h	b	b	b	h	a	h	h	a	-	b	-	-	h	b	b	a	a	a	a	-	b	b	-	a	h	b	h	b	b	b	b	-	b	h	-	b
Pepper1.55ch07	38229489	G	G	C	b	b	b	b	h	h	a	b	h	a	b	b	h	a	h	h	a	-	b	b	h	b	a	h	a	a	a	h	b	b	b	-	a	h	b	a	b	b	h	h	a	b	h	b	a
Pepper1.55ch07	38229555	C	C	G	b	b	b	b	h	h	a	b	h	h	b	b	h	a	h	h	a	-	b	b	h	b	h	a	a	a	a	h	a	h	b	b	h	a	b	h	b	-	h	b	a	b	h	-	h
Pepper1.55ch07	39252696	C	C	T	b	-	b	b	a	h	a	b	h	h	b	b	a	h	h	h	a	-	b	b	b	-	b	-	a	a	a	h	-	a	b	-	a	h	b	a	b	-	b	b	-	b	b	-	b
Pepper1.55ch07	48476441	C	C	T	b	b	b	b	h	h	h	b	h	a	b	b	h	a	h	h	a	b	b	b	h	a	-	h	a	a	a	a	b	b	b	-	b	h	b	b	b	b	b	b	b	b	b	b	b
Pepper1.55ch07	48477873	G	G	A	b	b	-	b	-	b	h	-	a	a	-	b	h	a	h	h	a	-	b	b	-	-	-	a	a	a	a	b	-	h	b	b	h	h	b	a	b	-	b	b	-	b	-	-	b
Pepper1.55ch07	49274067	C	C	T	b	-	b	-	-	h	-	-	a	b	-	b	h	a	a	h	a	a	b	-	-	-	h	b	a	a	a	h	b	a	b	-	-	a	-	a	b	-	b	-	b	b	-	-	-
Pepper1.55ch07	50728972	A	A	G	b	b	b	b	h	b	a	b	h	a	b	b	b	-	h	h	a	-	-	b	-	-	b	-	a	a	a	-	b	-	b	-	-	h	b	-	b	-	-	-	b	b	-	-	b
Pepper1.55ch07	52730603	A	A	C	b	b	b	b	b	h	a	b	h	h	b	b	h	a	a	h	a	-	b	-	b	a	-	a	a	a	a	h	h	b	b	-	h	h	b	a	-	b	b	b	b	b	-	-	b
Pepper1.55ch07	52735679	G	G	A	b	b	b	b	h	h	h	b	h	h	b	b	h	a	h	h	a	-	b	b	h	-	h	a	a	a	a	h	a	h	b	b	h	h	b	b	b	b	b	b	b	b	-	b	b
Pepper1.55ch07	55556942	G	G	C	b	b	b	b	a	b	-	b	b	b	b	b	h	a	h	h	-	-	b	-	-	-	a	a	a	-	a	a	-	-	b	-	b	b	b	a	b	b	b	-	b	b	b	-	b
Pepper1.55ch07	68834109	T	A	T	b	b	b	b	h	h	h	b	h	h	b	b	h	a	h	h	a	b	b	b	h	-	a	h	a	a	a	h	h	a	b	b	h	h	b	h	b	b	b	b	b	b	b	b	b
Pepper1.55ch07	70323270	G	G	T	b	b	b	b	h	h	h	-	a	-	b	b	h	a	h	h	a	-	b	b	a	-	a	a	a	a	a	h	b	h	b	b	a	h	b	b	b	b	b	b	b	b	-	-	b
Pepper1.55ch07	72930408	A	A	C	b	b	-	b	h	h	h	b	h	a	b	b	h	a	h	h	a	a	b	b	-	-	h	a	a	a	a	h	-	-	b	-	-	h	b	b	b	-	b	-	b	-	b	-	b
Pepper1.55ch07	81853621	G	G	A	-	b	b	-	h	a	a	b	a	a	-	b	h	a	h	a	a	b	b	b	b	b	h	a	a	a	a	a	a	b	b	b	a	h	-	h	b	b	-	-	-	-	b	-	b
Pepper1.55ch07	81923397	T	T	C	b	b	b	b	b	a	a	b	h	a	b	b	h	a	a	h	a	-	b	b	-	a	-	a	a	-	a	a	a	b	b	-	h	h	b	a	b	b	b	b	-	b	-	-	b
Pepper1.55ch07	81953619	G	G	A	b	b	b	b	h	h	h	b	h	h	b	b	h	a	-	h	a	-	b	b	b	a	b	a	a	a	a	h	h	h	b	b	h	h	b	h	b	-	b	b	-	b	b	-	b
Pepper1.55ch07	95448524	G	G	A	b	b	b	b	a	h	h	b	h	h	b	b	h	a	h	h	a	-	b	a	h	b	h	a	a	a	a	h	b	-	b	-	b	h	b	a	b	b	b	b	b	b	b	-	b
Pepper1.55ch07	95481129	T	T	A	b	b	b	b	a	h	h	b	h	h	b	b	h	a	b	h	a	-	b	b	h	-	h	a	a	a	a	h	a	h	b	b	h	h	b	h	b	-	b	b	b	b	b	b	b
Pepper1.55ch07	129763344	A	G	A	b	b	b	b	a	h	h	b	h	h	b	b	h	a	h	h	a	-	b	b	h	b	a	h	a	a	a	h	b	b	b	b	h	h	b	h	h	b	h	h	h	b	h	b	h
Pepper1.55ch07	129800550	C	T	C	b	b	b	b	b	h	h	b	h	h	b	b	h	a	h	h	a	-	b	b	a	a	h	b	a	a	a	h	a	a	b	-	h	h	b	h	b	b	h	h	a	b	h	b	h
Pepper1.55ch07	156387081	C	C	G	b	b	b	b	a	h	h	b	h	a	b	b	h	a	h	h	a	-	b	-	h	a	b	h	a	a	a	a	-	a	b	-	a	a	b	a	b	b	b	b	-	b	b	-	b
Pepper1.55ch07	158443189	G	G	A	b	b	b	b	a	h	h	-	h	b	-	b	h	a	h	h	a	-	b	-	-	a	-	a	a	a	a	b	a	a	b	-	h	h	h	h	b	-	-	b	-	-	b	-	-
Pepper1.55ch07	158456118	T	T	C	b	-	-	b	b	h	-	-	-	-	b	b	-	a	b	h	a	b	b	b	a	-	-	a	a	a	a	h	a	-	b	-	b	a	-	a	b	-	b	-	b	b	-	-	b
Pepper1.55ch07	174175235	T	T	G	h	b	b	b	b	h	h	b	h	h	a	b	h	a	h	h	a	-	b	h	h	a	h	a	a	h	a	h	-	a	b	b	h	a	b	h	b	-	a	h	-	b	h	-	h
Pepper1.55ch07	178923291	G	G	A	h	b	b	b	b	a	b	b	a	h	h	b	h	a	h	h	a	-	b	a	h	a	-	a	a	h	a	h	h	h	b	a	h	a	b	h	b	b	a	h	a	b	h	-	b
Pepper1.55ch07	179151253	A	A	G	h	b	b	b	b	h	b	b	h	h	h	b	h	a	h	h	a	b	b	h	a	-	h	a	a	h	a	a	a	h	b	-	h	a	b	h	b	b	h	a	a	-	a	-	h
Pepper1.55ch07	179153306	T	T	C	a	b	b	b	b	h	h	b	h	h	h	b	h	a	b	h	a	b	b	a	h	-	b	a	a	h	a	h	a	a	b	-	h	a	b	h	b	b	h	h	a	b	h	-	h
Pepper1.55ch07	179972833	G	G	A	a	b	b	b	b	h	h	b	h	h	h	b	h	a	a	h	a	-	b	a	a	a	b	a	a	h	a	h	a	h	b	-	b	a	b	h	b	b	b	b	b	b	b	b	b
Pepper1.55ch07	184566015	G	G	A	a	b	h	b	b	h	a	b	a	h	h	b	h	a	h	h	a	-	b	h	h	a	-	a	a	h	h	h	a	h	h	b	h	a	b	b	b	b	h	h	a	b	h	b	h
Pepper1.55ch07	198340624	G	G	A	h	b	h	b	b	h	a	b	h	-	h	b	h	a	a	a	a	-	b	h	h	a	a	a	a	b	h	a	h	a	h	b	h	h	b	h	b	b	h	h	a	b	h	-	b
Pepper1.55ch07	198556254	A	A	G	h	b	h	b	b	h	a	b	h	h	h	b	h	a	a	a	a	h	b	h	h	a	h	a	a	h	h	h	h	b	h	-	b	b	b	h	b	b	h	h	-	b	a	b	b
Pepper1.55ch07	199162381	T	T	A	h	b	h	b	b	h	a	b	h	a	h	b	h	a	a	a	a	a	b	a	h	a	-	a	a	h	h	h	a	a	h	h	b	a	b	b	b	b	h	h	a	b	h	b	b
Pepper1.55ch07	199669192	T	T	G	h	b	h	b	b	h	a	b	a	b	h	b	h	a	a	a	-	-	b	h	b	a	a	a	a	h	h	h	b	h	h	-	b	h	b	h	b	b	h	h	a	b	h	b	b
Pepper1.55ch07	200027092	A	A	G	a	b	h	b	b	h	a	b	a	b	h	b	h	a	a	a	a	-	b	a	b	-	h	a	a	a	h	h	h	b	h	a	b	h	b	h	b	b	h	h	a	h	h	b	b
Pepper1.55ch07	201659304	C	C	T	h	b	h	b	b	h	a	b	h	b	h	b	h	a	a	a	a	a	b	b	b	a	b	a	a	h	h	h	h	h	h	a	b	h	b	h	b	b	h	h	a	b	h	b	b
Pepper1.55ch07	203885647	G	T	G	b	b	h	b	b	h	a	b	h	b	b	b	h	a	a	a	b	a	b	b	b	-	b	h	a	h	h	a	-	-	h	a	-	b	b	b	b	b	b	h	-	b	h	b	b
Pepper1.55ch07	207578994	A	C	A	a	a	h	a	a	h	b	a	a	a	h	a	a	b	b	h	a	a	a	a	a	b	b	h	b	h	h	h	a	b	h	b	a	h	a	b	a	h	b	b	-	a	a	a	a
Pepper1.55ch07	211682866	T	T	C	a	a	h	a	a	a	b	h	a	a	h	h	a	b	h	h	a	a	a	a	a	a	a	h	b	h	a	h	-	b	h	a	a	h	a	h	a	a	b	b	a	a	a	-	h
Pepper1.55ch07	211682923	C	C	T	a	a	h	a	a	h	b	h	a	a	h	h	a	b	h	h	a	a	a	a	a	a	a	h	b	h	a	h	a	b	h	a	a	h	a	h	a	a	b	b	a	a	a	-	h
Pepper1.55ch07	212504434	C	T	C	a	-	h	a	a	h	b	h	a	a	b	b	a	b	h	h	a	b	h	a	a	b	a	h	h	h	a	h	-	b	h	a	a	h	a	h	a	a	b	b	a	a	a	a	a
Pepper1.55ch07	212632544	C	A	C	a	a	h	a	a	h	h	h	a	a	h	h	a	b	h	h	a	-	h	a	a	a	a	h	h	h	a	h	a	b	h	-	a	h	a	b	a	a	b	b	b	a	a	a	a
Pepper1.55ch07	212718404	A	C	A	-	a	h	a	a	h	h	b	a	a	h	h	a	b	h	h	a	-	h	a	a	a	a	h	h	a	a	h	a	b	h	a	a	a	a	a	a	a	b	b	a	-	a	-	a
Pepper1.55ch07	213200056	A	A	G	a	a	a	a	a	a	a	a	a	-	a	-	a	-	a	a	a	-	a	a	a	a	a	a	a	a	a	a	a	-	a	-	a	a	a	-	a	a	-	b	h	-	a	a	b
Pepper1.55ch07	213259174	G	G	A	a	a	a	a	a	a	a	a	a	a	a	a	a	a	a	a	a	a	a	a	a	a	a	a	a	a	a	a	a	a	a	b	a	a	a	a	a	a	h	h	b	a	b	-	b
Pepper1.55ch07	213845866	T	T	C	a	a	h	a	a	h	a	h	a	a	h	h	a	b	h	h	a	-	h	a	a	-	a	a	h	a	a	h	a	b	h	-	a	-	a	b	a	a	b	b	-	a	-	-	a
Pepper1.55ch07	213847881	C	C	T	a	a	h	a	a	h	h	h	a	a	h	h	a	b	h	h	a	h	h	a	a	a	a	h	h	a	a	h	a	b	h	b	a	h	a	b	a	a	b	b	a	a	a	-	a
Pepper1.55ch07	214144195	G	T	G	a	a	h	a	a	h	h	h	a	a	h	h	a	b	b	h	a	b	h	a	a	h	a	h	h	a	a	h	-	b	h	a	a	b	a	b	a	a	b	b	-	a	h	b	h
Pepper1.55ch07	214197272	C	C	T	a	a	h	a	a	h	h	h	a	a	h	h	a	b	h	h	a	a	h	a	a	a	a	h	h	a	a	h	a	b	h	-	a	h	a	b	a	a	b	b	h	a	b	-	h
Pepper1.55ch07	215219502	A	A	G	a	a	a	a	a	a	-	-	a	a	a	h	a	b	a	h	a	-	h	a	a	-	a	h	h	a	a	h	-	b	h	-	a	h	a	b	a	a	b	b	h	a	b	-	h
Pepper1.55ch07	215219772	G	G	A	a	a	a	a	a	a	-	-	a	a	a	h	a	b	a	h	a	-	a	a	a	-	a	h	h	a	a	h	-	b	h	-	a	h	a	b	a	a	b	b	a	a	-	-	h
Pepper1.55ch07	215550902	C	C	T	a	-	a	a	a	a	a	a	-	a	h	-	a	b	h	h	-	b	h	a	a	b	-	h	a	a	a	-	-	b	h	-	a	b	a	b	a	-	-	b	a	a	-	-	h
Pepper1.55ch07	215552140	T	T	C	a	a	h	a	a	h	a	a	a	a	h	h	a	b	h	h	a	-	h	a	a	b	a	h	h	a	a	h	a	b	h	a	a	h	a	b	a	-	b	b	a	a	a	-	h
Pepper1.55ch07	215820780	A	A	G	a	a	h	a	a	h	h	h	a	a	h	a	a	b	h	h	a	b	h	h	a	h	a	h	h	a	a	h	a	b	h	a	a	h	a	b	a	a	b	b	h	a	h	a	h
Pepper1.55ch07	216082032	T	T	C	a	a	h	a	a	h	h	h	a	a	h	h	a	b	h	h	a	b	h	a	a	-	-	h	h	a	a	h	a	b	h	a	a	h	a	b	a	a	b	b	-	a	b	b	h
Pepper1.55ch07	216363653	G	G	A	a	a	h	a	a	a	h	h	a	a	a	h	a	b	h	h	a	-	h	a	a	h	a	h	h	a	a	h	a	b	h	h	a	h	a	b	a	a	b	b	h	a	h	a	h
Pepper1.55ch07	217129685	C	T	C	a	a	a	a	a	a	a	a	a	a	a	a	a	a	a	a	a	-	a	a	a	a	a	a	a	a	a	a	a	a	a	a	a	a	a	a	a	a	h	h	h	a	h	a	a
Pepper1.55ch07	217770507	G	T	G	a	a	h	a	a	h	a	h	a	a	h	h	a	b	h	a	a	-	h	a	a	h	a	h	h	a	a	h	a	b	a	h	a	a	a	b	a	a	b	b	h	a	h	-	h
Pepper1.55ch07	217812678	C	T	C	a	a	h	a	a	h	b	h	a	a	h	h	a	b	h	a	a	-	h	a	a	h	a	h	h	a	a	h	a	b	a	b	a	a	a	b	a	a	b	b	a	a	h	a	h
Pepper1.55ch07	217902389	T	C	T	a	a	h	a	a	h	h	h	a	a	h	h	a	b	h	a	a	a	h	a	a	h	a	h	h	a	a	h	-	b	a	-	a	a	a	b	a	a	b	b	a	a	h	a	h
Pepper1.55ch07	218018278	C	C	T	a	a	a	a	a	h	h	h	a	a	h	h	a	b	h	a	a	a	h	a	a	-	a	h	h	a	a	h	a	h	a	b	a	a	a	b	a	a	b	b	a	a	a	b	a
Pepper1.55ch07	218109875	C	T	C	a	-	h	a	-	b	-	-	a	a	b	b	a	h	b	a	-	-	h	a	-	-	-	h	b	a	a	b	-	b	a	b	-	a	a	b	a	a	b	b	a	-	b	a	h
Pepper1.55ch07	218288242	C	T	C	-	-	-	a	-	b	a	-	a	-	a	b	-	a	-	a	-	-	b	-	-	-	a	-	h	a	a	b	-	-	a	b	-	a	-	-	-	-	b	b	-	-	a	-	a
Pepper1.55ch07	218374366	G	A	G	a	a	h	a	a	h	b	h	h	a	h	h	a	h	h	a	a	b	h	h	a	-	h	b	h	h	a	h	a	b	a	b	a	a	a	b	a	a	b	b	a	a	h	-	h
Pepper1.55ch07	218375281	C	T	C	a	a	b	a	a	h	h	h	a	a	h	h	a	h	h	a	a	b	h	a	a	h	a	a	h	a	a	h	a	h	a	h	a	a	a	b	a	a	b	b	a	a	h	-	h
Pepper1.55ch07	218806607	T	T	C	a	a	h	a	a	h	h	h	a	a	h	h	a	b	h	h	a	h	h	a	a	h	a	h	h	a	a	h	-	b	h	a	a	h	a	b	a	a	b	h	-	a	h	-	a
Pepper1.55ch07	218945293	C	C	A	a	a	h	a	a	h	h	b	a	a	h	h	a	b	h	h	a	a	h	-	a	a	a	h	h	a	a	h	a	b	h	a	a	a	a	-	a	a	b	b	a	a	h	-	h
Pepper1.55ch07	218946066	A	A	T	a	a	h	a	a	h	b	h	a	a	h	b	a	b	h	h	a	-	h	a	a	a	a	h	h	a	a	a	-	b	h	a	a	h	a	-	a	a	b	b	-	a	h	a	b
Pepper1.55ch07	219708035	C	G	C	-	-	a	a	a	h	h	b	-	a	h	h	a	b	h	a	a	-	h	-	a	-	a	b	b	a	a	a	-	-	a	b	a	a	a	b	a	-	b	b	-	a	b	-	h
Pepper1.55ch07	219821230	G	C	G	a	a	h	a	a	h	a	h	a	a	h	h	a	h	h	a	a	-	h	a	-	b	a	h	h	a	a	h	a	a	a	b	-	a	a	b	a	a	b	b	a	a	b	a	h
Pepper1.55ch07	219922553	G	A	G	a	a	h	a	a	h	h	h	a	a	h	h	a	h	b	a	a	-	h	a	a	h	a	h	h	a	a	h	-	a	a	-	a	a	a	b	a	-	b	b	-	a	b	-	h
Pepper1.55ch07	220014445	A	T	A	a	a	a	a	a	h	b	a	a	a	h	h	a	h	-	a	a	a	h	a	a	-	-	h	h	a	a	h	-	b	a	-	a	a	a	b	a	a	b	b	-	a	b	a	b
Pepper1.55ch07	220128028	T	C	T	a	a	h	a	a	h	h	h	a	a	h	h	a	h	h	a	a	b	h	a	a	-	a	h	h	a	a	h	a	b	a	h	a	a	a	b	a	a	b	b	-	a	h	-	h
Pepper1.55ch07	220151018	T	G	T	a	a	a	a	a	a	a	h	a	a	a	a	a	h	h	a	-	-	h	a	a	h	a	h	h	a	a	a	a	h	a	-	a	a	a	b	a	a	b	h	-	a	h	a	h
Pepper1.55ch07	220325547	A	T	A	a	a	h	a	-	h	b	b	-	a	b	h	a	b	b	a	-	-	b	a	-	b	-	b	b	a	a	b	-	b	a	b	a	a	-	b	a	-	b	b	-	a	h	-	b
Pepper1.55ch07	220501171	T	C	T	a	a	h	a	a	h	-	h	a	a	a	h	a	-	h	a	a	-	h	a	a	-	-	h	b	a	a	a	-	b	a	b	a	a	a	b	a	a	b	b	a	a	a	-	h
Pepper1.55ch07	220611619	A	G	A	-	a	h	a	a	h	h	h	a	a	a	h	a	h	a	a	a	-	h	a	a	b	a	h	h	a	a	h	a	a	a	a	-	a	a	b	a	-	b	b	-	h	h	-	h
Pepper1.55ch07	220712202	T	A	T	a	a	h	a	a	h	h	h	a	a	a	h	a	h	h	a	a	-	h	a	a	h	a	h	h	a	a	h	a	h	a	-	a	a	a	b	a	-	b	b	h	a	h	a	h
Pepper1.55ch07	220809656	A	G	A	a	-	h	a	a	b	b	b	a	a	b	b	a	b	b	a	-	-	b	a	a	b	a	b	b	a	a	b	-	b	a	b	a	a	a	b	-	-	b	b	b	-	a	b	b
Pepper1.55ch07	221272070	C	T	C	a	a	a	a	a	h	a	h	a	a	h	h	a	h	h	a	a	a	h	a	a	b	a	h	h	a	a	h	a	b	a	a	a	a	a	b	a	a	b	b	-	a	b	b	a
Pepper1.55ch07	221396267	A	A	G	a	-	b	a	a	-	b	-	a	a	h	b	a	a	a	a	a	-	a	-	-	a	-	-	a	a	a	a	-	a	a	-	a	-	a	a	a	-	b	b	-	-	a	-	a
Pepper1.55ch07	221405036	C	A	C	a	a	h	a	a	h	h	a	a	a	h	b	a	h	h	a	a	-	h	a	a	-	a	h	h	a	a	h	-	a	a	b	a	a	a	b	a	a	b	b	a	a	a	b	h
Pepper1.55ch07	221522527	A	T	A	a	a	h	a	a	h	h	h	a	a	h	h	a	b	h	a	-	h	h	a	a	a	a	h	h	a	a	h	-	h	a	h	a	a	a	b	a	-	b	b	-	-	h	-	h
Pepper1.55ch07	221649529	T	A	T	a	a	h	a	a	h	h	h	a	a	a	h	a	h	a	a	a	a	h	a	a	-	a	h	h	a	a	h	a	b	a	-	a	a	a	b	a	a	b	b	a	-	h	-	h
Pepper1.55ch07	221716138	G	G	T	a	a	h	a	a	h	h	h	a	a	h	h	a	h	h	a	a	a	h	a	a	h	a	h	h	a	a	h	a	a	a	b	a	a	a	b	a	a	b	b	a	a	h	a	h
Pepper1.55ch07	221804195	G	A	G	a	a	h	a	a	h	h	h	a	a	h	h	a	h	h	a	a	b	h	a	a	a	a	h	h	a	a	b	a	-	a	b	a	a	a	b	a	a	b	b	a	a	h	b	h
Pepper1.55ch07	221853884	G	A	G	a	a	h	a	a	h	a	b	-	a	b	h	a	h	b	a	a	-	h	a	-	b	a	h	h	a	a	h	-	h	a	b	a	a	a	b	a	a	b	b	-	a	-	-	b
Pepper1.55ch07	222229109	G	A	G	a	a	h	a	a	b	h	b	a	h	h	h	a	a	a	a	a	-	h	a	a	-	a	h	a	a	a	a	-	-	a	a	a	a	a	b	a	a	b	b	a	h	-	-	h
Pepper1.55ch07	222303755	C	T	C	-	a	h	a	a	h	b	b	a	a	h	a	a	a	b	a	a	-	h	a	a	b	a	h	h	a	a	h	a	b	a	b	a	a	a	b	a	a	b	b	a	a	-	b	h
Pepper1.55ch07	222356657	A	T	A	a	a	b	a	a	b	h	a	a	a	h	a	a	a	a	a	a	-	a	a	a	a	a	a	a	a	a	a	a	a	a	-	a	a	a	a	a	a	b	b	a	a	a	-	a
Pepper1.55ch07	222641694	C	T	C	a	a	b	a	a	h	h	a	a	a	a	h	a	a	b	a	-	-	h	a	-	-	a	a	a	a	a	b	a	b	a	-	a	a	a	-	a	-	b	-	a	a	-	-	a
Pepper1.55ch07	222736782	T	G	T	a	a	h	a	a	h	h	h	a	a	h	h	a	a	h	a	a	-	h	a	a	-	a	h	h	a	a	b	-	a	a	h	a	a	a	b	a	a	b	b	h	h	b	-	b
Pepper1.55ch07	222787874	C	A	C	a	a	h	a	a	h	h	a	a	a	h	h	a	a	h	a	a	b	h	a	a	b	a	h	h	a	a	h	a	h	a	h	a	a	a	b	a	a	b	b	h	a	h	-	h
Pepper1.55ch07	222908328	G	T	G	a	a	b	a	a	b	b	a	a	a	h	a	a	a	a	a	-	-	a	a	a	-	a	-	a	a	a	a	a	-	a	-	a	a	a	a	a	a	b	b	b	a	-	-	-
Pepper1.55ch07	222922407	G	A	G	a	a	h	a	a	h	h	h	a	a	h	h	a	a	h	a	a	-	h	a	a	-	-	h	h	a	a	h	a	b	a	-	a	a	a	h	a	a	b	b	a	a	h	-	b
Pepper1.55ch07	223197977	A	T	A	-	a	b	a	-	h	a	h	a	a	b	h	a	a	h	a	a	-	h	a	a	-	a	h	h	a	a	a	-	-	a	h	a	a	a	b	a	a	b	b	-	a	b	-	h
Pepper1.55ch07	223200303	C	T	C	a	a	h	a	a	h	b	h	a	a	h	h	a	a	h	a	a	a	h	a	a	h	a	h	h	a	a	h	a	h	a	a	a	a	a	b	a	a	b	b	a	a	h	b	h
Pepper1.55ch07	223312739	G	A	G	a	a	h	a	a	h	h	b	a	a	b	h	a	-	h	a	a	-	h	a	a	a	a	h	h	a	a	h	a	b	a	b	a	a	a	b	a	a	b	b	a	a	a	h	h
Pepper1.55ch07	223473270	G	A	G	a	-	h	a	a	h	h	b	a	a	h	h	a	a	h	a	a	-	h	a	h	h	a	h	h	a	a	h	a	b	a	-	a	a	a	b	a	a	b	b	-	a	h	-	h
Pepper1.55ch07	223570727	G	T	G	a	a	h	a	a	h	h	h	a	a	h	h	a	a	h	a	a	-	h	a	a	h	a	h	h	a	a	h	-	h	a	b	a	a	a	b	a	a	b	b	h	a	h	a	h
Pepper1.55ch07	223692848	C	A	C	a	a	h	a	a	h	h	h	a	a	h	h	a	a	h	a	a	-	h	a	a	h	a	h	h	a	a	h	a	b	a	h	a	a	a	b	a	a	b	b	a	a	h	-	h
Pepper1.55ch07	223700893	C	T	C	a	a	b	a	-	h	a	-	a	-	b	b	a	a	a	a	-	-	a	-	-	b	-	h	h	-	a	a	-	-	a	a	-	a	a	b	a	-	b	b	a	a	-	-	-
Pepper1.55ch07	223819178	A	G	A	a	a	h	a	a	h	h	h	a	a	h	h	a	a	h	a	a	b	h	a	a	h	a	h	h	a	a	h	a	b	a	b	a	a	a	b	a	a	b	b	h	h	h	h	h
Pepper1.55ch07	223891707	C	T	C	a	a	-	a	a	b	a	h	a	-	-	h	a	a	b	a	a	-	h	a	a	h	-	h	-	a	a	b	-	h	a	a	a	a	a	h	a	a	b	-	-	a	-	-	a
Pepper1.55ch07	224053077	C	T	C	a	-	a	a	a	a	a	h	a	a	a	a	a	a	b	a	a	b	h	a	a	-	a	b	h	-	a	b	-	b	a	b	a	a	a	-	a	-	a	a	-	-	h	-	h
Pepper1.55ch07	224198308	A	C	A	a	a	h	a	a	h	-	h	a	a	a	h	a	a	b	a	a	-	b	-	-	-	-	a	h	a	a	a	-	b	a	b	a	a	a	b	a	-	a	b	-	a	-	-	h
Pepper1.55ch07	224218576	T	A	T	a	a	a	a	a	h	h	b	a	a	b	h	a	a	h	a	-	-	h	a	-	b	-	h	h	a	a	b	-	b	a	-	-	-	a	b	a	-	b	b	a	a	b	-	h
Pepper1.55ch07	224476043	T	G	T	a	a	h	a	a	h	h	h	a	a	h	h	a	a	h	a	a	-	h	a	a	b	-	h	h	a	a	h	-	b	a	-	a	a	a	h	a	-	a	b	a	a	h	-	h
Pepper1.55ch07	224665964	G	A	G	a	-	h	a	a	h	h	h	a	a	h	b	a	a	h	a	a	-	h	a	a	b	a	b	h	a	a	h	a	b	a	b	a	a	a	b	a	a	a	b	-	a	h	-	h
Pepper1.55ch07	225017903	A	G	A	a	-	b	a	a	h	b	h	a	a	h	b	a	a	h	h	a	-	h	-	a	-	a	h	h	a	a	h	a	b	a	-	b	a	a	h	a	-	a	h	-	a	h	-	h
Pepper1.55ch07	225445245	A	C	A	a	-	a	a	a	h	b	-	a	a	h	h	a	a	b	a	a	b	h	a	a	b	-	h	a	a	a	a	a	-	a	b	a	a	a	h	a	a	a	h	-	a	h	-	a
Pepper1.55ch07	225522600	C	T	C	a	-	h	a	a	h	b	h	a	a	h	h	a	a	h	a	a	-	b	a	-	b	a	h	a	a	a	b	a	b	a	b	a	a	a	h	a	a	a	h	a	-	a	b	h
Pepper1.55ch07	225598772	A	G	A	a	a	a	a	a	a	b	h	a	a	h	b	a	-	b	a	-	-	h	a	a	-	-	h	a	a	a	b	-	b	a	a	a	a	a	a	-	-	a	a	-	a	h	-	b
Pepper1.55ch07	225721519	A	G	A	a	a	b	a	a	b	h	b	a	a	h	b	a	a	b	a	a	b	b	a	a	h	a	h	a	a	a	a	a	a	a	a	a	a	a	b	a	a	a	b	-	-	h	-	h
Pepper1.55ch07	225809227	C	T	C	a	a	h	a	a	h	b	b	a	a	h	b	a	a	h	a	-	a	h	-	a	h	a	a	a	a	a	h	a	b	a	-	a	a	a	b	a	a	a	h	a	-	-	-	a
Pepper1.55ch07	225826773	T	C	T	a	a	h	a	a	h	a	b	a	a	a	h	a	a	b	a	a	-	h	a	-	-	a	h	a	a	a	b	-	-	a	h	a	a	-	b	a	-	a	h	a	-	h	b	h
Pepper1.55ch07	226016287	T	C	T	a	-	h	b	a	h	b	b	h	a	-	b	a	-	h	a	-	-	h	-	a	b	a	a	a	a	a	h	-	-	a	-	a	a	a	b	a	a	-	a	a	a	b	-	h
Pepper1.55ch07	227304296	T	C	T	a	-	b	b	a	b	b	h	b	a	b	b	a	a	b	h	b	-	b	b	h	b	-	b	a	b	a	b	-	b	a	-	a	a	a	b	a	a	h	b	-	-	h	b	b
Pepper1.55ch07	227433986	G	C	G	a	a	h	h	b	h	h	b	a	a	h	a	a	a	-	a	-	-	h	a	a	-	a	h	a	a	a	b	a	b	a	-	a	a	a	a	a	a	a	h	a	a	h	-	b
Pepper1.55ch07	227508210	T	A	T	-	-	b	h	h	h	b	h	b	a	h	h	a	a	h	a	b	-	h	a	-	-	a	h	a	a	a	b	a	b	a	b	a	a	a	h	a	a	a	a	-	-	b	b	b
Pepper1.55ch07	227623412	A	G	A	a	a	h	b	b	h	b	a	b	-	b	-	a	-	b	a	b	-	b	a	-	-	-	b	-	a	a	b	-	-	a	b	-	a	a	-	a	-	a	b	-	a	b	-	h
Pepper1.55ch07	227831881	C	T	C	a	a	-	h	h	b	h	h	a	a	-	a	a	a	b	a	a	b	b	-	a	b	-	b	-	a	a	b	-	-	h	b	a	a	a	h	a	a	a	h	a	a	-	b	h
Pepper1.55ch07	227835112	G	T	G	a	a	b	h	b	h	b	h	b	a	h	b	a	a	h	a	h	-	b	-	a	-	-	b	a	a	a	b	-	b	a	b	a	a	a	b	a	a	a	h	h	a	b	-	b
Pepper1.55ch07	228036932	T	A	T	a	h	h	h	h	h	b	b	h	a	h	h	a	a	h	a	h	b	h	a	a	-	a	h	a	a	a	b	a	h	a	b	a	a	a	b	a	a	a	h	a	a	b	h	b
Pepper1.55ch07	228111897	A	G	A	a	b	b	h	b	b	b	b	b	a	h	h	a	a	b	a	b	h	b	a	a	b	-	b	a	a	a	b	a	b	a	-	-	a	a	h	-	a	a	b	-	-	h	-	b
Pepper1.55ch07	228161018	C	T	C	a	h	b	h	-	b	h	h	-	-	b	b	a	a	h	a	a	-	b	a	-	-	-	h	a	a	a	b	a	b	a	b	-	a	a	b	a	a	a	b	-	a	b	-	b
Pepper1.55ch07	228502097	A	C	A	-	b	h	h	b	h	b	b	b	a	h	b	a	a	b	a	h	-	h	a	a	b	a	h	a	a	a	b	-	-	a	b	a	a	a	a	a	a	-	h	-	a	h	-	a
Pepper1.55ch07	228611976	A	G	A	a	b	h	h	b	h	a	h	b	a	h	h	a	a	h	a	h	a	b	a	-	-	-	h	a	a	a	b	a	b	a	b	a	a	a	a	a	a	a	h	-	a	b	-	h
Pepper1.55ch07	228713876	C	C	T	a	b	b	b	h	h	b	b	b	a	b	b	a	a	b	a	b	-	b	a	a	-	-	h	a	a	a	b	a	b	a	b	a	a	a	h	a	a	a	h	a	-	h	-	b
Pepper1.55ch07	228805311	G	A	G	a	b	h	h	h	h	h	b	b	a	b	h	a	a	h	a	a	b	h	a	-	-	-	b	a	a	a	b	a	h	a	-	-	a	a	b	a	a	a	h	-	a	b	-	b
Pepper1.55ch07	228807311	G	A	G	a	b	b	h	b	b	b	-	h	a	h	h	a	a	h	a	-	-	h	a	a	b	a	h	a	a	a	b	-	b	a	-	a	a	a	b	a	a	a	h	-	-	h	b	b
Pepper1.55ch07	229043781	A	G	A	a	b	-	h	h	h	h	h	-	a	b	h	a	a	h	a	b	-	h	a	-	b	a	b	a	a	a	b	-	b	a	-	a	a	a	b	a	a	a	h	-	a	b	-	h
Pepper1.55ch07	229181038	A	C	A	a	b	h	b	b	h	h	b	b	a	b	b	a	a	h	a	h	b	b	a	a	-	a	h	a	a	a	b	a	b	a	b	a	a	a	b	a	a	a	b	-	a	b	b	b
Pepper1.55ch07	229239102	A	G	A	a	b	b	b	b	b	b	h	b	a	b	b	a	a	b	a	b	b	b	a	-	b	a	b	a	a	a	b	a	b	a	-	a	a	a	b	a	-	a	b	a	a	b	b	b
Pepper1.55ch07	229295351	T	A	T	a	b	h	h	h	h	h	h	h	a	h	h	a	a	h	a	b	-	h	a	a	b	a	h	a	a	a	b	-	a	a	a	a	a	a	a	a	a	a	b	a	-	b	-	-
Pepper1.55ch07	229405556	C	A	C	-	h	b	h	b	h	b	a	b	a	b	b	a	-	h	a	h	-	h	-	a	-	a	b	a	a	a	b	-	b	a	-	a	a	a	b	a	-	a	h	-	-	h	-	b
Pepper1.55ch07	229539538	C	C	G	-	b	b	b	b	b	b	b	b	-	h	b	-	a	b	a	b	-	h	-	a	b	-	h	a	-	a	b	-	b	a	-	-	-	a	b	a	a	h	h	a	a	a	-	b
Pepper1.55ch07	229629590	A	C	A	a	b	h	h	b	h	h	h	b	a	h	h	a	a	h	a	b	-	b	a	-	-	a	h	-	a	a	b	-	b	a	-	a	a	a	h	a	a	a	b	a	a	b	-	h
Pepper1.55ch07	229729419	C	G	C	a	h	h	b	b	h	b	b	a	a	h	h	a	a	a	a	a	-	h	a	a	a	-	h	a	a	a	b	-	-	a	h	-	a	a	h	a	a	a	a	a	a	b	-	h
Pepper1.55ch07	229826310	T	C	T	-	a	h	h	b	h	h	b	h	a	h	h	a	a	b	a	-	-	h	-	a	-	-	h	a	a	a	b	-	-	a	-	a	a	a	-	a	a	a	b	-	a	b	a	h
Pepper1.55ch07	229940337	C	T	C	a	b	b	b	b	b	b	b	b	a	b	h	a	a	b	a	b	-	b	-	-	b	-	b	a	-	a	b	-	-	a	-	-	a	a	b	a	-	-	b	a	-	b	-	b
Pepper1.55ch07	229990713	A	G	A	-	b	b	h	b	b	b	b	b	-	b	b	a	-	b	a	b	-	b	a	-	-	-	b	-	a	a	b	a	b	a	b	a	a	a	b	a	-	-	b	-	a	b	-	b
Pepper1.55ch07	230222377	A	G	A	a	a	b	a	-	b	b	h	b	a	b	b	a	a	h	a	h	b	b	-	a	b	-	a	a	a	a	b	a	-	a	h	-	a	a	h	a	-	a	h	-	-	b	-	b
Pepper1.55ch07	230331328	C	G	C	a	h	a	h	b	b	h	b	h	a	b	h	a	-	b	a	-	-	h	-	a	a	a	h	a	a	a	b	-	b	a	b	a	a	-	a	a	a	a	-	a	-	b	b	h
Pepper1.55ch07	230740840	G	G	A	-	b	b	b	-	b	b	b	b	a	h	b	a	a	h	a	b	-	h	a	-	-	-	h	a	a	a	b	a	b	a	-	a	a	a	b	a	-	a	b	-	a	b	-	a
Pepper1.55ch07	230971710	G	A	G	-	-	b	b	b	h	h	a	h	a	a	a	a	a	h	a	b	b	h	a	a	b	-	b	a	a	a	-	a	a	a	-	b	a	a	h	a	a	a	b	-	-	h	b	h
Pepper1.55ch07	231020865	A	G	A	a	-	h	h	a	b	-	h	h	a	h	h	a	a	h	a	a	-	h	a	a	-	a	h	a	-	a	b	a	h	a	b	h	a	a	-	a	a	a	h	-	a	h	-	h
Pepper1.55ch07	231096113	A	T	A	a	b	b	a	b	h	b	h	h	a	a	-	a	a	h	a	h	-	h	a	a	-	b	b	a	a	a	b	-	-	a	-	a	a	a	h	a	-	a	-	-	a	b	a	-
Pepper1.55ch07	231463068	C	T	C	a	b	b	b	b	b	b	b	b	b	b	b	a	a	b	a	-	b	b	-	a	b	-	b	a	-	a	b	a	b	a	-	b	-	a	-	-	-	a	b	-	-	a	-	b
Pepper1.55ch07	231530134	A	T	A	a	b	a	h	a	h	b	h	h	a	b	h	a	a	h	a	-	a	h	a	a	b	-	h	a	a	a	b	a	-	a	-	a	a	a	-	a	-	a	h	-	-	h	-	b
Pepper1.55ch08	28643	A	G	A	b	b	a	a	h	h	h	h	h	h	b	h	b	b	b	h	h	-	b	h	a	a	b	a	b	b	b	h	-	h	b	b	b	h	b	h	b	b	a	h	a	h	a	-	a
Pepper1.55ch08	1034735	A	A	C	h	a	h	a	a	b	a	-	a	a	a	h	h	h	a	h	b	a	b	-	b	-	a	-	a	b	a	a	a	-	h	a	a	b	h	-	a	-	a	-	-	a	b	-	a
Pepper1.55ch08	1224140	C	C	T	h	a	b	h	h	b	h	a	a	h	h	h	h	h	h	h	b	b	b	h	a	b	a	b	h	b	a	a	h	a	h	-	b	b	a	b	a	h	a	b	a	h	b	-	a
Pepper1.55ch08	1416232	T	T	C	h	a	h	h	b	b	h	a	a	h	h	h	h	b	b	h	b	-	b	h	h	h	-	b	h	b	a	a	-	b	h	b	h	b	h	b	a	b	a	b	a	h	b	-	a
Pepper1.55ch08	1568838	G	G	A	h	a	h	h	h	b	h	a	a	a	b	h	h	b	b	h	b	-	b	b	-	a	a	b	h	b	a	a	a	-	h	-	a	b	h	b	a	b	a	a	a	h	b	-	a
Pepper1.55ch08	2294713	G	G	A	b	a	h	h	h	b	b	a	a	h	b	h	h	b	b	h	b	-	b	-	a	a	a	h	b	b	a	a	b	b	h	-	h	b	h	b	a	h	a	h	a	b	b	a	a
Pepper1.55ch08	2339644	T	G	T	b	a	b	h	b	b	b	a	a	h	b	h	h	b	b	h	b	-	b	-	a	h	a	b	b	b	a	h	a	b	h	-	a	b	h	b	a	h	a	b	h	b	h	b	a
Pepper1.55ch08	3345117	G	G	A	h	a	h	h	h	b	h	a	a	h	h	h	a	h	h	h	b	-	b	a	a	b	a	b	h	b	a	a	a	h	h	-	h	b	h	b	a	h	a	h	b	b	b	b	a
Pepper1.55ch08	10377426	C	C	T	a	a	h	h	h	b	b	a	a	b	h	h	h	b	b	h	b	-	b	h	h	h	a	h	b	b	a	h	a	h	h	a	h	b	h	b	a	h	a	h	-	b	a	a	a
Pepper1.55ch08	30387174	A	C	A	a	a	h	h	h	b	b	a	a	b	h	h	h	b	b	h	b	-	b	h	h	-	h	h	b	b	a	h	a	b	h	b	h	b	h	b	a	a	a	h	b	b	a	a	a
Pepper1.55ch08	36778270	G	G	A	a	a	h	h	a	b	b	a	a	b	h	h	h	b	b	h	b	-	b	-	a	a	a	h	b	b	a	h	-	b	h	-	h	b	h	b	a	h	a	h	-	b	b	a	a
Pepper1.55ch08	39506728	A	G	A	h	-	h	a	b	a	a	h	a	a	a	b	h	b	h	h	a	-	a	h	b	a	b	b	h	b	h	a	-	-	a	-	h	a	b	h	-	b	a	-	-	a	a	-	a
Pepper1.55ch08	75297538	A	T	A	b	-	h	b	a	h	a	a	h	a	a	b	h	a	b	h	a	-	h	-	-	b	b	h	h	h	a	a	-	a	b	-	h	b	h	b	h	a	a	-	b	a	h	-	b
Pepper1.55ch08	110919570	C	C	A	a	a	a	a	a	b	b	a	a	b	b	h	h	b	b	a	b	-	b	a	h	h	-	h	h	b	a	h	a	b	h	b	b	b	h	-	h	a	a	h	-	b	h	h	a
Pepper1.55ch08	114135941	A	A	G	a	a	a	h	a	b	b	a	a	h	b	h	h	b	b	a	b	-	b	h	a	-	b	b	h	b	a	h	a	a	h	-	b	b	-	b	h	-	a	a	a	b	h	a	a
Pepper1.55ch08	114215945	A	A	C	a	a	a	h	a	b	b	a	a	b	b	h	h	b	b	a	b	-	b	h	a	a	a	h	h	b	a	h	a	h	h	b	b	b	h	b	h	h	a	h	b	h	h	b	a
Pepper1.55ch08	114390809	G	G	A	a	-	a	a	a	b	b	a	a	b	b	b	h	b	b	a	b	-	-	b	h	-	a	b	h	-	a	a	-	a	h	b	b	b	a	-	a	a	a	b	b	b	-	-	a
Pepper1.55ch08	116208422	A	C	A	a	a	a	a	a	b	b	a	a	b	b	h	h	b	b	a	-	-	b	b	h	-	b	b	h	b	a	h	-	-	h	-	b	b	h	b	h	b	a	b	b	b	-	-	a
Pepper1.55ch08	117642537	A	G	A	a	-	a	h	a	b	b	-	a	b	b	h	h	b	b	a	b	a	b	h	a	-	b	h	h	b	a	h	-	-	h	b	b	b	h	b	h	h	a	h	h	b	h	-	a
Pepper1.55ch08	117672629	G	A	G	a	a	a	h	a	b	b	a	a	b	b	h	h	b	b	a	b	-	b	h	b	b	b	h	h	b	a	h	a	h	h	-	b	b	h	b	h	a	a	h	b	b	a	a	a
Pepper1.55ch08	118061958	T	T	C	a	-	a	h	a	b	b	a	a	b	b	h	h	b	-	a	b	a	b	h	a	-	b	h	h	b	a	h	a	h	h	b	b	b	b	b	b	a	-	a	b	b	a	-	a
Pepper1.55ch08	118101818	G	G	A	a	a	a	h	a	b	b	a	a	b	b	h	h	b	b	a	b	a	b	a	a	h	h	h	h	b	a	h	a	a	h	b	b	b	h	b	h	h	a	a	h	b	h	h	a
Pepper1.55ch08	118168798	G	G	T	a	a	a	h	a	b	b	a	a	b	b	h	h	b	b	a	b	h	b	h	h	a	-	h	h	b	a	h	a	h	h	-	b	b	h	b	h	h	a	h	-	b	h	-	a
Pepper1.55ch08	119033969	A	A	G	-	a	a	h	a	b	b	a	a	b	b	h	a	b	b	a	b	-	b	h	a	b	-	a	h	b	a	h	a	a	h	b	b	b	h	b	h	a	a	h	a	b	h	-	a
Pepper1.55ch08	119059043	G	G	C	a	a	a	h	a	b	b	a	a	b	b	a	h	b	b	a	-	-	b	b	-	-	-	b	h	b	a	h	a	a	h	b	b	b	a	b	a	h	a	a	-	-	-	-	a
Pepper1.55ch08	122701270	A	A	G	a	h	a	h	a	b	b	a	h	b	b	h	h	b	h	a	b	b	b	h	h	h	b	h	h	b	a	h	a	b	a	b	b	b	h	b	h	a	a	b	a	b	a	a	a
Pepper1.55ch08	122817249	C	G	C	a	h	a	h	a	b	b	a	h	b	b	h	h	b	h	a	b	b	b	a	-	a	h	h	h	b	a	a	a	b	a	b	b	b	a	b	h	-	a	b	b	b	h	-	h
Pepper1.55ch08	123313121	T	T	C	a	a	a	h	a	b	b	a	h	b	b	h	h	b	h	a	b	-	b	h	h	a	a	h	h	b	a	b	a	b	a	b	b	b	h	b	h	a	a	b	h	-	h	b	a
Pepper1.55ch08	123757466	G	G	T	a	a	a	h	a	b	b	a	a	b	b	h	h	b	h	a	b	-	h	h	a	-	-	h	h	b	a	-	-	b	a	b	b	b	h	b	h	a	a	b	h	b	h	-	a
Pepper1.55ch08	123783721	G	G	A	a	a	a	h	a	b	b	a	h	b	b	h	h	b	h	a	b	b	b	h	h	-	b	h	b	b	a	h	a	b	a	b	b	b	h	b	h	a	a	b	h	h	h	-	a
Pepper1.55ch08	124438405	A	A	G	a	h	a	h	a	b	b	a	b	b	b	a	h	b	h	a	b	-	h	h	h	a	h	h	h	b	a	a	a	b	h	b	b	b	h	b	h	a	h	b	a	h	a	a	a
Pepper1.55ch08	124449740	G	G	C	a	h	a	b	a	b	b	a	b	b	b	a	h	b	h	a	b	-	h	h	-	b	h	h	h	b	a	b	a	b	h	-	b	b	h	b	a	a	a	b	b	-	h	a	a
Pepper1.55ch08	124836956	T	T	C	a	h	a	h	a	b	b	a	b	b	b	a	a	b	h	a	b	a	h	a	h	-	a	h	h	b	a	h	a	b	h	-	b	b	h	b	h	a	h	b	a	a	a	a	a
Pepper1.55ch08	124934694	T	T	C	a	h	a	h	a	b	b	a	b	b	b	a	h	b	h	a	b	b	h	b	h	h	-	h	h	b	a	h	-	b	h	-	b	b	h	b	h	a	h	b	-	h	h	-	a
Pepper1.55ch08	125073812	C	C	T	b	-	b	b	b	b	b	b	b	b	b	b	h	b	h	b	b	-	a	h	b	-	-	h	h	b	b	h	-	b	h	b	b	b	b	b	h	a	b	b	b	b	a	-	a
Pepper1.55ch08	125766369	G	A	G	h	h	a	b	a	b	b	h	b	b	b	a	h	b	h	a	b	b	h	h	-	b	b	h	b	b	a	h	a	b	h	-	b	h	h	b	h	a	h	b	h	a	b	b	a
Pepper1.55ch08	127248449	A	A	T	b	-	a	b	a	b	b	h	b	b	b	a	h	b	h	a	b	-	h	b	b	b	a	h	h	b	a	h	-	b	h	-	b	h	h	h	h	a	a	b	-	h	-	b	a
Pepper1.55ch08	127579433	A	A	G	b	b	b	b	b	b	b	a	b	b	b	b	h	b	h	b	-	-	h	b	b	b	a	-	h	b	b	-	-	-	h	-	b	h	b	b	a	a	-	-	-	a	-	-	a
Pepper1.55ch08	129561444	C	C	A	a	-	h	b	a	-	b	a	b	b	b	a	h	b	h	a	b	b	h	b	h	-	b	a	h	-	a	h	-	-	h	-	b	h	b	-	h	h	h	-	b	a	b	-	a
Pepper1.55ch08	129640560	A	C	A	-	h	b	b	a	b	b	-	b	-	b	a	h	b	h	a	b	-	h	b	b	-	b	b	a	b	a	a	b	b	h	b	b	h	h	b	h	-	a	b	b	b	-	-	a
Pepper1.55ch08	131945559	T	T	G	a	b	a	b	h	b	b	b	b	b	b	a	b	b	b	a	b	-	b	-	a	-	-	b	b	b	h	-	a	-	b	-	b	b	h	b	b	b	-	-	-	a	b	-	b
Pepper1.55ch08	134004477	T	C	T	h	h	h	b	a	b	h	b	b	b	b	a	h	h	a	h	b	h	b	a	h	b	h	b	a	a	h	h	a	h	h	h	b	b	a	b	h	h	h	b	a	h	b	-	b
Pepper1.55ch08	134064617	G	G	A	h	b	h	b	a	b	h	b	b	b	b	a	h	h	a	h	b	-	b	h	h	b	a	h	a	a	h	h	h	h	h	-	b	b	a	h	h	b	h	b	b	h	h	-	b
Pepper1.55ch08	135189819	C	G	C	h	-	a	h	b	a	a	a	a	a	a	b	h	b	b	h	-	-	a	-	a	a	-	a	h	b	h	a	-	h	h	a	a	a	b	a	h	b	b	b	b	b	b	-	b
Pepper1.55ch08	135205289	G	G	T	a	a	a	a	a	a	a	a	a	a	-	a	h	b	b	a	a	a	a	h	a	a	h	h	a	b	a	a	a	a	h	a	a	a	a	h	h	a	h	b	a	h	b	-	b
Pepper1.55ch08	135300958	G	T	G	h	h	a	h	b	a	h	a	a	a	a	b	h	b	b	h	a	a	a	a	h	a	a	h	h	b	h	a	b	h	h	-	a	a	b	h	h	a	b	b	b	b	b	a	b
Pepper1.55ch08	135411325	T	C	T	h	b	a	h	b	a	a	a	a	a	a	b	h	b	b	h	-	-	a	a	b	a	h	h	h	b	h	a	b	a	h	-	a	a	b	h	h	a	b	b	b	b	b	a	b
Pepper1.55ch08	135499984	A	A	G	h	-	a	h	b	a	h	a	a	a	a	b	h	b	b	h	a	h	a	h	a	a	h	h	h	b	h	a	b	a	h	-	a	a	b	h	h	a	b	b	-	b	b	-	b
Pepper1.55ch08	135614249	A	C	A	h	b	a	h	b	a	h	a	-	a	a	b	h	b	b	b	a	-	a	-	a	a	-	b	b	b	h	a	-	b	a	-	a	a	b	b	a	a	b	b	b	b	-	-	b
Pepper1.55ch08	135773828	A	C	A	b	b	a	h	b	a	h	a	a	a	a	b	h	b	b	h	a	b	a	b	h	-	a	h	h	b	h	h	a	h	h	a	a	a	b	a	h	a	b	b	b	b	b	a	b
Pepper1.55ch08	135805103	A	G	A	h	b	a	h	b	a	b	a	a	a	a	b	h	b	b	h	a	b	a	h	h	a	b	b	h	b	h	a	b	a	h	b	a	a	b	b	h	a	b	b	b	b	b	-	b
Pepper1.55ch08	135911218	C	T	C	h	h	a	h	b	a	h	a	a	a	a	b	h	b	b	h	a	-	a	a	h	a	h	h	h	b	h	a	b	h	h	b	a	a	b	h	h	a	b	b	b	b	b	-	b
Pepper1.55ch08	136034464	C	A	C	a	-	a	a	a	a	a	a	a	a	a	a	h	b	b	a	a	b	a	a	a	-	a	h	h	b	a	a	a	-	h	-	a	a	a	h	h	a	h	b	h	a	b	-	b
Pepper1.55ch08	136100169	T	C	T	h	-	a	h	b	a	h	a	a	a	a	b	a	b	b	h	a	-	a	a	h	-	h	-	h	b	h	a	a	a	h	h	a	a	b	b	a	-	b	b	b	b	b	b	b
Pepper1.55ch08	136147012	C	T	C	h	h	a	h	b	a	a	a	a	a	a	b	h	b	b	h	a	-	a	a	b	a	-	b	h	b	h	a	-	b	h	-	a	a	b	b	a	-	b	b	b	b	-	-	b
Pepper1.55ch08	136415259	T	C	T	h	h	a	h	b	a	h	a	a	a	a	b	h	b	b	h	a	h	a	h	h	a	a	a	h	b	h	a	a	b	h	b	a	a	b	h	h	a	b	b	b	b	b	a	b
Pepper1.55ch08	136508057	G	T	G	h	h	a	h	b	a	h	a	a	a	a	b	h	b	b	h	-	b	a	h	h	h	h	h	h	b	h	h	h	a	h	a	a	a	b	h	h	a	b	b	b	b	b	-	b
Pepper1.55ch08	136600615	C	T	C	h	h	a	h	b	a	h	a	a	a	a	b	h	b	b	h	h	-	a	h	h	-	h	h	h	b	h	h	a	b	h	b	a	a	b	h	h	a	b	b	h	b	b	a	b
Pepper1.55ch08	136716531	A	G	A	a	h	a	h	b	a	h	a	a	a	a	b	h	b	b	h	a	-	a	b	b	a	b	h	h	b	h	h	-	h	h	h	a	a	b	h	h	a	b	b	b	b	b	-	b
Pepper1.55ch08	136807799	G	A	G	h	h	a	h	b	a	h	a	a	a	a	b	h	b	b	h	a	-	a	h	h	a	a	h	h	b	h	h	-	a	h	a	a	a	b	a	h	a	b	b	b	b	b	-	b
Pepper1.55ch08	136903078	G	T	G	h	h	a	h	b	a	h	a	a	a	a	b	h	b	b	h	a	b	a	h	h	-	h	h	h	b	h	a	h	h	h	b	a	a	b	h	h	a	b	b	b	b	b	-	b
Pepper1.55ch08	137014637	T	G	T	b	b	a	b	b	a	b	a	a	a	a	b	h	b	b	h	a	b	a	h	b	a	b	b	h	b	b	a	-	b	b	-	a	a	b	b	h	-	b	b	b	b	b	h	b
Pepper1.55ch08	137113052	C	A	C	h	b	a	h	b	a	h	a	a	a	a	b	h	b	b	h	a	-	a	h	h	-	h	h	h	b	h	a	-	a	h	a	a	a	b	b	h	a	b	b	b	b	b	-	b
Pepper1.55ch08	137243659	A	G	A	b	a	a	h	b	a	-	a	a	-	a	b	b	b	b	h	a	a	a	-	-	a	a	h	h	b	h	a	a	-	h	-	a	a	b	-	a	a	b	b	-	b	-	-	b
Pepper1.55ch08	137369261	C	C	G	h	h	a	h	b	a	h	a	a	a	a	b	h	b	b	h	a	-	a	h	b	-	h	h	h	b	h	a	a	b	h	-	a	a	b	h	h	a	b	b	b	b	b	-	b
Pepper1.55ch08	137448273	T	G	T	h	b	a	h	b	a	b	a	a	a	h	b	b	b	b	h	a	-	a	h	-	-	a	b	h	b	h	a	a	-	h	-	a	a	b	b	h	a	b	b	-	b	b	-	b
Pepper1.55ch08	137530800	G	T	G	b	h	a	h	b	a	h	a	a	a	a	b	h	b	b	h	a	-	a	h	b	-	h	h	h	b	h	a	-	a	h	b	a	a	b	h	h	a	b	b	b	b	b	-	b
Pepper1.55ch08	137600915	G	A	G	h	b	a	h	b	a	h	a	a	a	a	b	h	b	b	h	a	h	a	h	h	a	h	h	h	b	h	a	h	b	h	a	a	a	b	h	h	a	b	b	b	b	b	-	b
Pepper1.55ch08	137768562	G	A	G	a	a	a	a	a	a	a	a	a	a	a	a	a	a	a	a	a	-	a	a	a	a	a	a	a	a	a	a	-	a	a	-	a	a	a	a	a	a	b	b	h	b	b	a	b
Pepper1.55ch08	137803009	C	T	C	h	h	a	h	b	a	h	a	a	a	a	b	h	b	b	h	a	-	a	h	b	a	h	h	h	b	h	a	a	h	h	-	a	a	b	h	h	a	b	b	b	b	b	-	b
Pepper1.55ch08	137902502	C	A	C	h	a	a	h	-	a	h	a	a	a	a	b	h	b	b	h	a	-	a	h	a	a	h	h	h	b	h	a	a	h	h	a	a	a	b	b	h	a	b	b	h	b	b	a	b
Pepper1.55ch08	138008423	G	C	G	h	b	a	h	b	a	h	a	a	a	a	b	h	b	b	h	a	-	a	b	-	-	h	h	h	b	h	a	a	b	h	a	a	a	b	a	h	a	b	b	b	b	b	a	b
Pepper1.55ch08	138144629	T	T	C	h	h	a	a	b	a	h	a	a	a	a	b	h	b	h	h	a	b	a	h	b	a	h	h	h	b	h	a	a	a	h	h	a	a	b	h	h	a	b	b	b	b	b	a	b
Pepper1.55ch08	138166933	G	T	G	h	h	a	h	b	a	h	a	a	a	a	b	h	b	h	h	h	-	a	b	h	a	b	a	h	b	h	a	-	h	h	a	a	a	b	h	h	a	b	b	b	b	b	h	b
Pepper1.55ch08	138336505	A	C	A	h	h	a	b	b	a	a	a	a	a	a	b	h	b	h	h	a	a	a	h	h	a	b	h	h	b	h	a	a	b	h	-	a	a	b	h	h	a	b	b	-	b	b	a	b
Pepper1.55ch08	138418052	T	C	T	a	h	a	h	b	a	h	a	a	a	a	b	h	b	h	h	a	b	a	h	h	-	b	h	h	b	h	a	a	h	h	a	a	a	b	a	h	a	b	b	b	b	b	a	b
Pepper1.55ch08	138514211	G	A	G	a	a	a	a	-	a	a	a	a	a	a	-	a	b	h	h	a	b	a	-	a	a	-	a	h	b	h	a	a	a	a	a	a	a	b	a	h	a	b	b	-	b	-	a	b
Pepper1.55ch08	138669735	A	C	A	h	b	a	h	b	a	h	a	a	a	a	b	a	-	h	h	a	-	a	h	h	a	-	h	h	b	h	a	a	h	h	a	a	a	b	b	h	a	b	b	-	b	b	-	b
Pepper1.55ch08	138756338	T	G	T	b	h	a	h	b	a	a	a	a	-	a	b	b	b	b	h	-	-	a	b	b	-	b	h	h	b	h	a	-	b	b	-	a	a	b	-	b	-	b	b	b	b	b	a	b
Pepper1.55ch08	138805255	C	A	C	b	a	a	h	b	a	h	a	a	a	a	b	b	b	h	h	-	b	a	h	h	-	-	h	h	b	b	a	-	-	h	b	a	a	b	-	h	a	b	b	b	b	b	a	b
Pepper1.55ch08	138882463	T	A	T	h	h	a	h	b	a	h	a	a	a	a	b	h	b	h	h	a	-	a	h	a	a	a	h	h	b	h	a	a	b	h	-	a	a	b	b	h	a	b	b	a	b	b	a	b
Pepper1.55ch08	139214962	G	A	G	h	-	a	h	-	a	a	a	a	a	a	b	b	b	h	h	a	-	a	h	a	-	-	b	h	b	h	a	a	-	h	-	a	a	b	a	h	a	b	-	b	b	-	a	-
Pepper1.55ch08	139338567	T	A	T	a	-	a	h	b	a	h	a	a	a	a	b	a	b	h	h	a	-	a	h	a	a	-	h	h	b	h	a	a	b	h	-	a	a	b	h	h	a	b	b	b	b	b	-	b
Pepper1.55ch08	139457198	G	T	G	h	a	a	h	b	a	h	a	a	a	a	b	h	b	h	h	a	-	a	h	b	a	b	h	h	b	h	a	a	b	h	a	a	a	b	b	h	a	a	h	h	h	a	b	a
Pepper1.55ch08	139505304	A	G	A	b	h	a	h	b	a	h	a	a	a	a	b	h	b	h	h	a	a	a	b	a	a	b	b	h	b	h	a	-	-	h	b	a	a	b	h	b	-	a	a	b	b	a	a	a
Pepper1.55ch08	139622503	C	G	C	h	-	a	h	b	a	h	a	a	a	a	b	h	b	h	h	a	b	a	a	h	-	b	h	h	b	h	a	a	b	h	-	a	a	b	b	b	-	a	-	h	h	-	-	a
Pepper1.55ch08	139709880	C	G	C	h	b	a	h	b	a	h	a	a	a	a	b	h	b	h	h	a	-	a	h	h	-	b	h	h	b	h	a	a	b	h	b	a	a	b	a	b	a	a	h	-	b	a	-	a
Pepper1.55ch08	139828589	A	T	A	b	h	a	h	b	a	h	a	a	a	a	b	h	b	h	h	a	-	a	h	a	a	b	h	h	b	h	a	a	-	h	b	a	a	b	a	b	a	a	h	b	a	a	-	a
Pepper1.55ch08	139945608	T	C	T	a	a	a	h	b	a	b	a	a	a	h	b	h	b	b	h	a	-	a	a	h	a	-	h	h	h	h	a	a	b	h	-	a	a	b	-	b	a	a	h	h	h	a	a	a
Pepper1.55ch08	140007508	G	A	G	a	b	a	h	b	a	h	a	a	a	h	b	h	b	h	h	a	a	a	a	h	a	-	h	h	b	h	a	a	b	h	b	a	a	b	h	b	a	a	b	h	h	a	a	a
Pepper1.55ch08	140152829	T	C	T	a	-	a	h	b	a	-	a	a	a	h	b	h	b	h	h	a	-	a	b	a	-	-	h	h	b	h	a	-	b	h	b	a	a	b	b	b	-	a	h	b	h	a	-	a
Pepper1.55ch08	140408281	C	A	C	h	b	a	h	b	a	h	a	a	a	h	b	h	b	h	h	a	-	a	b	b	a	b	h	h	b	h	a	h	b	h	b	a	a	b	b	b	a	a	h	h	a	a	-	a
Pepper1.55ch08	140501853	A	G	A	h	h	a	a	b	a	b	a	a	a	h	b	h	b	h	h	a	-	a	a	a	a	b	h	h	b	h	a	a	b	h	-	a	a	b	h	b	a	a	h	h	h	a	-	a
Pepper1.55ch08	140642671	T	C	T	h	h	a	h	b	a	h	-	a	a	h	b	h	b	h	h	a	-	a	h	a	a	-	b	h	b	h	a	h	b	h	b	a	a	b	h	b	a	a	h	b	b	a	a	a
Pepper1.55ch08	140764975	A	G	A	h	b	a	h	b	a	h	a	a	a	h	b	h	b	h	h	a	-	a	h	b	a	b	h	h	b	h	a	a	b	h	b	a	a	b	h	b	a	a	h	b	h	a	a	a
Pepper1.55ch08	140787659	G	T	G	h	a	a	h	b	a	h	a	a	a	h	b	h	b	h	h	a	b	a	h	h	-	b	b	h	b	h	a	-	b	h	b	a	a	b	-	b	a	a	b	-	b	a	-	a
Pepper1.55ch08	141057163	G	C	G	b	a	h	h	b	h	a	a	b	h	h	h	h	h	h	b	b	-	h	a	b	a	a	h	h	h	b	b	b	b	h	b	b	h	b	h	a	b	b	b	b	b	b	b	b
Pepper1.55ch08	141155033	G	G	A	a	a	b	b	h	a	a	b	b	h	h	b	b	b	b	a	-	-	b	b	a	-	-	b	b	b	b	b	b	-	b	-	h	b	h	b	b	-	b	b	-	b	-	-	b
Pepper1.55ch08	141344072	C	T	C	h	b	a	h	b	a	h	a	b	a	b	b	h	b	a	h	a	-	a	b	h	a	b	h	h	b	h	a	a	b	h	-	a	a	b	h	b	-	a	h	b	a	a	a	a
Pepper1.55ch08	141429212	C	T	C	b	a	a	h	b	a	h	a	b	a	h	b	h	b	h	h	a	-	a	h	h	a	b	h	h	b	h	a	-	b	h	b	a	a	b	h	b	a	a	h	a	a	a	a	a
Pepper1.55ch08	141505017	C	A	C	h	a	a	h	b	a	b	a	h	a	b	b	h	b	h	h	a	-	a	h	h	a	b	h	h	b	h	a	-	b	h	-	a	a	b	h	b	a	a	h	b	-	a	a	a
Pepper1.55ch08	141606110	A	G	A	h	h	a	h	b	a	h	a	h	a	h	b	h	b	h	h	a	b	a	h	h	a	b	h	h	b	h	a	a	b	h	b	a	a	b	h	b	h	a	h	b	a	a	-	a
Pepper1.55ch08	141704871	T	A	T	h	h	a	h	b	a	h	a	a	a	b	b	h	b	h	h	a	a	a	h	b	-	b	h	h	b	h	h	a	b	h	b	a	a	b	-	b	h	a	b	h	a	a	-	a
Pepper1.55ch08	141802368	A	G	A	a	b	a	h	b	a	b	a	h	a	h	b	h	b	a	h	a	-	a	a	b	-	b	h	h	b	h	a	a	b	h	b	a	a	b	a	b	h	a	h	b	a	a	a	a
Pepper1.55ch08	141885428	C	A	C	-	a	-	h	b	a	-	-	-	a	h	b	h	b	b	h	-	-	a	a	h	-	b	-	b	b	b	a	-	-	a	b	a	a	b	b	b	a	a	-	-	-	a	-	-
Pepper1.55ch08	142116124	A	C	A	-	h	-	h	b	a	h	a	a	-	h	b	h	b	h	h	-	-	a	-	-	-	b	a	b	b	h	a	-	-	h	b	a	a	b	b	b	-	a	-	b	a	a	-	a
Pepper1.55ch08	142224953	T	G	T	h	-	a	h	b	a	h	-	h	-	h	b	h	b	h	h	a	a	a	b	b	-	b	h	h	b	h	a	-	b	h	-	a	a	b	-	b	-	h	h	b	a	a	-	a
Pepper1.55ch08	142306577	C	A	C	b	h	a	h	b	a	a	a	a	a	h	b	h	b	a	h	a	-	a	a	b	a	b	a	h	b	h	a	-	-	h	a	a	a	b	h	b	-	a	h	-	a	a	-	a
Pepper1.55ch08	142453012	A	T	A	h	h	a	h	b	a	a	a	h	a	h	b	h	b	h	h	a	b	a	h	h	-	b	h	h	b	h	a	a	-	h	-	a	a	b	b	b	h	a	h	-	-	a	-	a
Pepper1.55ch08	142500654	G	A	G	h	h	a	h	b	a	h	a	h	a	h	b	h	b	h	h	a	-	a	h	h	a	b	h	h	b	h	a	-	b	h	b	a	a	b	h	b	b	a	h	h	b	a	-	a
Pepper1.55ch08	142686689	G	A	G	h	h	a	h	b	a	h	a	a	a	h	b	h	b	h	h	a	b	a	a	b	b	b	h	h	b	h	a	a	b	h	-	a	a	b	b	b	b	a	h	h	a	a	a	a
Pepper1.55ch08	142732303	T	C	T	h	a	a	h	b	a	h	a	h	a	h	b	h	b	h	h	a	a	a	a	h	a	b	h	h	b	h	a	a	b	h	b	a	a	b	h	b	b	a	b	b	a	a	b	a
Pepper1.55ch08	142882983	T	G	T	a	b	a	b	b	a	h	a	h	a	h	b	h	b	h	h	a	b	a	-	b	a	b	h	h	b	h	a	-	b	h	b	-	a	b	h	b	b	a	h	a	a	a	b	h
Pepper1.55ch08	142900144	A	C	A	b	h	a	h	b	a	h	a	b	a	h	b	h	b	a	h	h	h	a	b	b	-	b	h	h	b	h	a	a	b	h	-	a	a	b	h	b	b	a	h	b	a	a	h	a
Pepper1.55ch08	143025670	G	T	G	h	a	a	h	b	a	h	a	h	a	h	b	h	b	h	h	a	-	a	a	a	a	h	h	h	b	h	a	a	b	b	b	a	a	b	b	b	b	a	h	h	a	a	-	a
Pepper1.55ch08	143100540	T	A	T	h	h	a	h	b	a	a	a	h	-	h	b	h	b	h	h	a	-	a	b	b	-	-	h	h	b	h	a	a	b	h	b	-	a	b	-	b	b	a	h	b	a	a	b	a
Pepper1.55ch08	143211448	T	A	T	b	-	a	b	b	a	h	a	b	a	h	b	h	b	h	h	-	-	a	h	b	a	b	h	h	h	h	a	-	-	b	-	a	a	b	a	b	-	a	a	h	a	a	b	-
Pepper1.55ch08	143356924	C	C	T	h	h	a	h	b	a	h	a	b	h	h	b	h	b	h	h	a	-	a	b	h	a	-	h	h	b	h	a	a	b	h	b	a	a	b	a	b	b	a	h	a	a	a	-	a
Pepper1.55ch08	143367568	A	T	A	h	h	a	h	b	a	h	a	h	a	b	b	h	b	h	h	a	-	a	a	h	a	b	h	h	b	h	a	a	b	h	-	a	a	b	h	b	b	a	h	a	a	a	a	a
Pepper1.55ch08	143512902	G	A	G	b	b	-	b	b	a	b	a	h	a	b	b	h	b	b	b	-	-	b	b	b	-	b	b	b	b	b	a	-	-	b	-	a	a	b	b	b	b	a	b	b	-	a	b	h
Pepper1.55ch08	143623177	C	T	C	b	h	a	h	b	a	h	a	h	a	h	b	h	b	h	h	a	a	h	h	a	-	b	h	h	b	h	a	a	b	h	b	a	a	b	h	b	-	a	h	h	a	a	-	a
Pepper1.55ch08	143715788	T	G	T	b	h	a	h	b	a	h	a	h	a	a	b	h	b	h	h	a	-	h	b	b	-	-	a	h	b	h	a	-	b	h	-	a	a	b	b	b	b	a	a	-	a	a	a	a
Pepper1.55ch08	143801254	G	T	G	a	-	a	b	b	a	b	a	b	a	h	b	h	b	b	h	a	-	h	h	-	-	b	-	a	b	h	a	-	b	h	-	a	a	b	h	b	b	-	h	-	-	-	-	a
Pepper1.55ch08	143907310	A	G	A	b	b	a	h	b	a	h	a	h	a	b	b	h	b	h	h	a	-	h	h	h	-	b	h	h	b	h	a	a	b	h	-	a	a	b	h	b	b	a	b	b	a	a	b	a
Pepper1.55ch08	143984913	A	G	A	b	a	a	b	b	a	h	-	b	a	h	b	h	b	h	h	a	-	h	b	b	-	-	h	h	b	h	a	-	-	h	b	a	a	b	-	b	b	a	-	h	-	-	b	a
Pepper1.55ch08	144151238	A	C	A	h	h	a	h	b	a	h	a	h	a	h	b	h	b	b	h	a	a	h	a	h	-	b	b	h	b	h	a	a	-	h	b	a	a	b	b	b	b	a	b	h	a	a	a	a
Pepper1.55ch08	144233980	G	C	G	h	b	a	h	b	a	h	a	h	a	h	b	h	b	h	h	a	b	b	a	h	a	b	h	h	b	h	a	a	-	h	a	a	a	b	h	b	b	a	h	b	h	a	-	a
Pepper1.55ch08	144308410	G	T	G	h	b	a	h	b	a	b	a	h	a	h	b	h	b	h	h	-	b	h	h	h	-	b	h	h	b	h	a	-	-	h	-	a	a	b	h	b	b	a	b	b	a	a	h	a
Pepper1.55ch08	144402985	C	T	C	b	b	a	b	b	-	a	-	-	-	b	b	-	b	b	h	a	-	h	-	-	-	-	h	b	b	h	a	-	b	b	b	a	-	b	-	b	b	-	-	b	a	-	-	a
Pepper1.55ch08	144504252	T	G	T	h	h	a	h	b	a	h	a	a	a	h	b	h	b	h	h	a	b	h	h	h	a	b	h	h	b	h	a	a	b	h	b	a	a	b	h	b	b	a	h	b	a	a	-	a
Pepper1.55ch08	144631383	G	C	G	h	b	a	h	b	a	h	a	h	a	h	b	h	b	h	h	a	b	h	h	b	a	b	h	h	b	h	a	-	b	h	b	a	a	b	h	b	b	a	h	h	-	a	b	a
Pepper1.55ch08	144716375	C	G	C	h	h	a	b	b	a	h	a	h	a	h	b	h	b	h	h	a	b	h	h	h	a	-	h	h	b	h	a	a	b	h	b	a	a	b	b	b	b	a	h	b	a	a	-	a
Pepper1.55ch08	144822142	T	C	T	h	b	a	h	b	a	h	a	a	a	h	b	h	b	h	h	a	-	h	b	h	a	b	b	h	b	h	a	a	b	h	b	a	a	b	h	b	b	a	b	b	a	a	b	a
Pepper1.55ch08	144841696	G	A	G	h	h	a	h	b	a	b	a	h	a	h	b	h	b	h	h	a	a	h	h	h	a	b	h	h	b	h	a	a	b	h	b	a	a	b	h	b	b	a	h	a	a	a	h	a
Pepper1.55ch08	145029287	C	T	C	h	b	a	h	b	a	h	a	h	a	h	b	h	b	h	h	a	-	h	a	h	-	b	h	h	b	h	a	a	b	h	b	a	a	b	b	b	b	a	h	h	a	a	h	a
Pepper1.55ch08	145049585	G	C	G	h	h	a	h	b	a	h	a	h	a	a	b	h	b	h	h	a	h	h	h	b	a	b	h	h	b	h	a	a	b	h	b	a	a	b	h	b	b	a	h	h	a	a	-	a
Pepper1.55ch09	1813545	C	C	G	b	b	h	b	a	h	a	h	-	h	a	b	h	a	b	h	h	b	h	a	-	-	b	h	b	h	a	h	-	h	b	-	h	b	h	h	h	a	a	h	b	a	-	-	a
Pepper1.55ch09	1820123	A	A	G	h	b	h	b	a	h	a	h	h	h	a	b	h	a	b	h	h	-	h	a	b	h	h	h	b	h	a	h	h	h	b	h	h	b	h	h	h	a	a	b	b	a	h	a	h
Pepper1.55ch09	2364024	T	T	A	b	b	b	b	b	b	b	a	b	b	b	b	h	a	b	b	a	-	a	a	b	b	b	h	b	h	b	h	b	-	b	-	b	b	b	a	h	a	h	b	b	a	a	a	h
Pepper1.55ch09	2506319	T	C	T	a	b	h	b	a	h	a	h	a	h	a	b	h	-	b	h	h	b	h	a	b	b	b	h	b	h	a	h	-	h	b	b	a	b	h	h	h	a	a	b	b	a	h	b	h
Pepper1.55ch09	2918051	C	G	C	h	b	h	b	a	h	a	h	h	b	a	b	h	a	b	h	h	b	h	a	b	b	b	h	h	h	a	h	-	h	b	b	h	b	h	h	h	a	a	a	b	a	h	a	b
Pepper1.55ch09	3000166	A	A	T	h	b	h	b	a	h	a	a	h	h	a	b	a	a	b	h	a	-	h	a	-	b	b	h	h	h	a	h	h	-	b	b	a	b	h	-	h	a	a	h	b	a	b	a	b
Pepper1.55ch09	3013631	G	G	A	h	b	h	b	a	a	a	h	h	h	a	b	h	a	b	h	h	-	h	a	h	b	b	h	h	a	a	h	-	-	b	-	b	b	a	-	h	a	a	h	b	a	a	-	b
Pepper1.55ch09	3268582	G	G	A	b	b	h	b	a	b	a	h	a	h	a	b	h	a	b	h	b	b	h	a	b	b	b	h	h	h	a	a	-	a	b	b	b	b	h	h	h	b	a	h	b	a	h	-	b
Pepper1.55ch09	3729589	G	G	A	b	-	b	b	b	b	b	a	b	b	b	b	h	a	b	b	a	-	h	a	b	a	b	b	h	a	b	h	b	a	b	-	b	b	b	-	b	a	b	b	-	a	a	-	b
Pepper1.55ch09	4050563	G	G	A	h	b	a	b	a	h	a	a	a	h	a	b	h	a	b	h	b	-	a	a	-	a	b	h	h	a	a	h	-	b	b	-	h	b	h	-	b	h	h	h	b	h	h	a	b
Pepper1.55ch09	4343699	A	G	A	h	b	a	b	a	h	a	a	b	b	a	b	h	a	b	h	b	-	h	-	b	-	b	h	h	h	a	b	-	b	b	-	h	b	b	b	b	h	b	b	b	h	b	a	b
Pepper1.55ch09	4352014	T	T	A	a	b	a	b	a	h	a	a	h	h	a	b	h	a	b	h	b	-	h	a	b	-	b	h	h	h	a	h	a	b	b	b	h	b	h	a	b	h	h	h	-	h	a	b	b
Pepper1.55ch09	6493519	G	T	G	h	h	a	b	a	h	a	a	h	b	h	b	h	a	b	h	b	-	h	a	b	a	b	a	h	h	a	b	a	b	h	-	b	b	h	h	b	h	h	a	b	b	h	-	b
Pepper1.55ch09	7062729	A	G	A	h	b	a	b	a	h	a	a	a	b	h	b	h	a	b	h	b	-	h	a	b	-	b	h	h	h	a	h	a	b	h	b	h	b	h	b	b	-	h	a	b	h	a	-	b
Pepper1.55ch09	7279643	C	T	C	b	b	a	b	a	h	-	a	a	h	a	b	h	a	h	h	h	-	a	a	b	a	b	-	h	b	a	h	-	-	h	b	b	b	b	-	b	b	h	a	b	h	a	b	b
Pepper1.55ch09	7330303	G	G	A	a	a	a	b	b	h	a	a	a	h	b	b	h	a	b	h	a	b	h	a	b	a	b	h	h	h	a	h	-	b	h	-	h	b	h	h	b	h	a	a	-	h	a	-	b
Pepper1.55ch09	7439794	G	G	A	b	b	b	b	b	b	b	a	b	b	b	b	b	a	b	b	-	-	h	-	b	a	b	h	h	h	b	b	-	-	h	-	b	b	b	a	b	h	b	b	b	h	a	a	b
Pepper1.55ch09	8217122	A	T	A	b	b	b	b	b	b	b	a	b	b	b	b	b	a	b	b	a	-	h	a	b	a	-	h	h	h	b	h	b	b	h	-	b	b	b	h	b	b	b	b	b	b	a	a	b
Pepper1.55ch09	8300297	A	A	T	h	h	a	b	h	h	a	a	a	h	h	b	b	a	b	h	a	b	h	a	b	a	h	h	h	h	a	h	h	b	h	b	b	b	h	h	b	h	a	a	b	b	a	h	b
Pepper1.55ch09	8902743	C	C	G	h	h	a	b	h	h	a	a	a	h	h	b	b	a	b	h	a	-	h	a	b	-	b	h	h	h	a	b	a	b	b	b	b	b	h	h	b	h	b	a	b	h	a	-	b
Pepper1.55ch09	8921778	G	G	A	h	h	a	b	h	h	a	a	a	h	h	b	b	a	b	h	a	a	h	a	b	-	b	h	h	h	a	b	a	b	h	h	b	b	h	h	b	h	b	a	h	h	a	a	b
Pepper1.55ch09	10020229	T	C	T	-	h	a	b	a	b	h	b	a	b	h	h	h	a	h	a	-	-	b	b	h	a	b	h	b	b	b	a	b	a	h	-	h	h	h	a	a	h	h	b	b	b	b	a	b
Pepper1.55ch09	10220039	T	T	C	b	a	a	b	h	h	a	a	a	h	h	b	b	h	b	h	a	b	h	a	b	a	b	h	h	h	a	b	h	b	h	-	b	b	h	h	b	b	h	a	b	b	a	h	b
Pepper1.55ch09	10793298	T	T	C	b	-	b	b	b	b	b	a	b	b	b	b	b	h	b	b	-	a	b	a	b	a	b	-	h	b	b	-	-	b	h	-	b	b	b	a	b	-	b	b	-	a	a	b	b
Pepper1.55ch09	12029892	C	C	T	b	b	b	b	b	b	b	a	b	b	b	b	b	b	b	b	a	-	b	b	b	a	-	-	h	h	b	b	-	-	h	-	b	b	b	b	b	b	b	b	b	-	-	-	b
Pepper1.55ch09	23721626	A	A	C	a	b	a	b	h	h	a	a	a	h	h	b	h	h	b	h	a	-	a	b	b	a	b	h	h	h	a	b	h	b	h	b	b	h	h	h	b	b	h	h	b	h	a	b	b
Pepper1.55ch09	23784829	G	G	A	h	h	a	b	h	h	a	a	a	h	h	b	h	h	b	h	a	a	a	b	b	a	h	h	h	h	a	b	h	b	h	b	b	h	h	h	b	b	b	h	h	h	a	a	b
Pepper1.55ch09	24901808	C	C	T	h	-	a	b	h	h	a	a	a	a	b	b	h	b	b	h	-	b	a	b	-	a	-	h	a	b	a	b	h	b	h	b	b	h	a	h	b	b	b	b	-	a	a	a	b
Pepper1.55ch09	30433125	T	T	C	h	a	a	b	h	h	b	a	a	h	a	b	h	h	b	h	a	-	a	-	b	a	b	h	h	h	a	b	-	b	h	-	b	h	h	h	b	b	b	h	b	h	a	-	h
Pepper1.55ch09	30440370	T	T	G	b	a	a	b	h	h	h	a	a	h	a	b	h	a	b	h	a	-	a	-	b	a	b	h	h	h	a	b	-	-	h	b	b	h	h	b	b	b	b	h	b	h	a	b	h
Pepper1.55ch09	30647449	G	G	C	h	a	a	b	h	h	h	a	a	h	a	b	h	a	b	h	a	-	a	b	b	a	-	h	h	h	a	b	a	b	h	b	b	h	h	a	b	b	b	h	b	a	a	a	h
Pepper1.55ch09	30889682	G	G	A	a	a	a	b	h	h	b	a	a	b	a	b	a	h	-	h	-	a	a	b	b	-	a	h	h	h	a	b	-	-	h	-	b	h	-	a	-	b	b	b	b	a	a	a	h
Pepper1.55ch09	30930741	A	A	G	h	h	a	b	b	h	h	a	a	b	a	b	h	h	b	h	a	-	a	b	b	a	-	h	h	h	a	b	h	b	h	-	b	h	h	a	b	b	b	h	b	h	a	-	h
Pepper1.55ch09	31088760	A	A	G	a	h	a	b	h	h	h	a	a	h	a	b	h	h	b	h	a	-	a	b	b	-	b	h	h	h	a	b	h	b	h	-	b	h	h	a	b	b	b	h	b	a	a	a	h
Pepper1.55ch09	31089983	C	C	T	h	a	a	b	h	h	h	a	a	h	a	b	h	h	b	h	a	-	a	b	b	a	-	h	h	h	a	b	b	b	h	b	h	a	h	h	b	b	b	h	b	-	a	b	h
Pepper1.55ch09	31256841	C	C	T	h	-	a	b	h	h	a	a	a	h	a	b	h	h	b	h	a	-	a	b	b	a	b	h	h	h	a	b	h	b	h	b	b	h	h	a	b	b	b	h	b	a	a	a	h
Pepper1.55ch09	31258742	G	G	T	b	h	a	b	a	a	a	a	a	a	a	b	h	h	b	h	a	a	a	b	b	a	b	h	h	h	a	b	a	-	h	-	b	h	h	-	b	b	b	h	b	a	a	a	h
Pepper1.55ch09	34254327	A	A	C	h	h	a	b	h	h	h	a	a	a	a	b	h	h	b	h	a	-	a	b	b	a	b	h	h	h	a	b	a	b	h	b	b	h	h	h	b	b	b	a	b	a	a	-	a
Pepper1.55ch09	34265125	A	A	C	b	b	a	b	h	h	h	a	a	a	a	b	h	h	b	h	a	-	a	b	b	-	b	h	h	a	a	b	h	b	h	b	b	h	h	a	b	-	b	b	b	a	a	a	h
Pepper1.55ch09	42982919	C	C	A	a	a	a	b	h	h	a	a	a	h	a	b	h	h	b	h	a	-	a	b	b	a	a	h	h	h	a	b	a	-	b	a	b	a	h	a	b	-	b	h	a	h	b	a	h
Pepper1.55ch09	50185607	T	T	C	b	-	b	b	-	b	b	a	b	b	b	b	h	h	b	b	a	-	a	-	b	a	a	h	h	a	b	b	-	-	b	b	b	h	b	b	b	b	b	b	-	h	b	a	h
Pepper1.55ch09	50193714	T	T	A	b	b	b	b	b	b	b	a	b	b	b	b	h	a	b	b	a	b	a	b	b	a	-	h	h	h	b	b	-	b	b	-	b	h	b	h	b	b	b	b	a	h	b	a	h
Pepper1.55ch09	50305944	T	T	C	b	b	b	b	b	b	b	a	b	b	b	b	h	a	b	b	a	-	a	-	b	a	b	a	h	b	b	b	b	-	b	-	b	h	b	h	b	b	b	b	-	a	-	-	a
Pepper1.55ch09	50306210	G	G	T	b	-	b	b	b	b	h	a	-	b	-	b	h	h	b	b	a	-	a	-	b	a	-	h	h	h	b	b	-	b	b	b	b	b	b	a	b	-	b	b	-	a	b	-	h
Pepper1.55ch09	63250294	A	A	G	a	a	a	b	a	h	h	a	a	a	h	h	h	h	b	h	a	a	a	b	b	a	h	h	h	h	a	b	a	-	h	-	b	h	b	a	b	b	b	h	-	b	h	a	h
Pepper1.55ch09	63354080	C	C	T	a	-	a	b	a	h	b	a	a	-	h	h	b	-	b	h	-	-	a	-	-	a	a	h	h	h	a	b	a	b	h	-	b	a	b	b	b	b	b	h	a	-	b	-	b
Pepper1.55ch09	63354089	C	C	T	a	-	a	b	a	h	b	a	a	-	h	h	b	-	b	h	-	-	a	-	-	a	a	a	h	h	a	b	a	b	h	-	b	a	b	b	b	b	b	h	a	-	b	-	b
Pepper1.55ch09	66338817	T	T	G	a	a	a	b	h	h	b	a	a	a	h	b	h	h	b	h	a	-	a	b	b	a	-	a	h	h	a	b	a	a	h	a	b	a	b	h	b	b	b	a	h	b	b	a	h
Pepper1.55ch09	66343297	G	G	A	a	a	a	b	a	a	h	a	a	a	h	-	h	a	-	h	a	-	a	-	b	-	a	a	h	a	a	b	a	a	h	a	b	a	b	b	-	b	b	a	-	b	-	a	-
Pepper1.55ch09	67845120	G	G	A	a	b	a	b	a	h	h	a	a	a	h	b	h	h	b	h	a	-	a	-	b	a	b	h	h	h	a	b	a	a	h	-	b	h	b	h	b	b	h	h	b	h	b	a	h
Pepper1.55ch09	87479066	A	A	G	a	-	a	b	-	h	a	a	a	a	a	b	h	a	-	h	a	-	a	-	b	a	h	a	h	b	a	b	-	b	h	-	b	b	b	b	b	-	b	h	-	b	b	-	a
Pepper1.55ch09	98901440	C	C	T	b	-	b	b	b	b	b	a	b	-	b	b	h	h	b	b	-	-	a	-	b	-	b	h	h	b	b	b	-	b	b	a	b	h	b	h	b	b	-	b	-	-	b	-	-
Pepper1.55ch09	112872091	C	T	C	b	b	b	b	b	b	b	a	b	b	b	b	h	h	b	b	a	b	a	-	b	a	a	a	h	a	b	b	b	-	b	h	b	h	b	h	b	b	b	b	h	a	b	a	h
Pepper1.55ch09	112872122	T	C	T	b	b	b	b	b	b	b	a	b	b	b	b	h	h	b	b	a	b	a	-	b	a	-	a	h	a	b	b	b	-	b	h	b	h	b	h	b	b	b	b	h	h	b	a	h
Pepper1.55ch09	127594783	G	G	C	b	b	b	b	b	b	b	a	b	b	b	b	h	b	b	b	a	a	a	-	b	a	-	h	a	a	b	b	b	b	h	-	b	h	b	-	b	b	b	b	h	h	b	a	b
Pepper1.55ch09	128179874	T	T	C	b	b	b	b	b	b	b	a	b	b	b	b	h	h	b	b	a	-	a	b	b	a	b	a	h	h	b	b	b	b	h	-	b	h	b	h	b	b	b	b	b	h	h	-	h
Pepper1.55ch09	128209770	G	G	A	b	b	b	b	b	b	b	a	b	b	b	b	h	h	b	b	a	b	a	b	-	a	a	h	h	h	b	b	h	b	h	a	b	h	b	a	b	b	b	b	b	b	b	a	h
Pepper1.55ch09	128210458	T	T	G	b	b	b	b	b	b	b	a	b	b	b	b	h	-	b	b	a	h	a	b	b	a	h	a	h	h	b	b	b	-	h	a	b	h	b	h	b	b	b	b	b	a	b	a	h
Pepper1.55ch09	128855812	C	C	T	b	b	b	b	b	b	b	a	b	b	b	b	h	h	b	b	a	-	a	-	b	-	a	a	h	h	b	b	b	b	b	h	b	h	b	h	b	-	b	b	b	h	b	a	a
Pepper1.55ch09	147957421	G	G	T	a	a	a	b	-	b	b	a	a	a	h	a	h	h	b	h	a	-	a	b	b	-	-	a	h	a	a	b	a	-	h	-	-	a	a	a	b	-	b	h	a	b	b	-	b
Pepper1.55ch09	147972819	A	A	G	h	b	a	b	h	h	h	a	a	a	h	h	h	h	b	h	a	h	a	b	b	-	h	h	h	h	a	b	a	h	h	-	b	h	a	a	b	b	b	h	b	b	b	a	h
Pepper1.55ch09	155056899	A	G	A	b	b	b	b	b	b	b	a	b	b	b	b	h	h	b	b	a	-	a	b	b	b	b	b	h	h	b	b	b	b	b	a	b	a	b	h	b	-	b	b	b	a	b	a	h
Pepper1.55ch09	165176576	T	G	T	-	-	b	b	-	b	b	a	b	b	b	b	h	-	b	b	-	-	a	b	-	a	b	h	h	b	b	b	b	-	b	a	b	a	b	-	b	-	b	-	b	b	b	-	b
Pepper1.55ch09	168755294	T	G	T	b	b	b	b	b	-	b	a	b	-	b	b	b	h	b	b	a	-	a	b	-	a	h	-	b	h	b	b	-	-	b	-	b	h	b	h	b	b	-	b	b	b	b	-	h
Pepper1.55ch09	168756069	A	G	A	-	b	b	b	b	b	b	a	b	b	b	b	h	h	b	b	-	-	a	b	b	-	-	h	h	b	b	b	b	-	b	-	b	h	b	-	b	b	-	b	-	-	b	-	a
Pepper1.55ch09	171229596	A	G	A	-	-	b	b	b	b	b	-	-	b	b	b	h	h	b	b	a	-	a	-	-	-	-	a	b	h	b	b	b	-	b	-	b	h	-	a	b	b	b	b	-	-	-	-	a
Pepper1.55ch09	208905222	T	T	G	b	b	b	b	b	b	b	a	-	b	b	b	h	a	b	b	a	-	a	b	b	a	-	a	h	h	b	b	-	b	b	-	b	h	b	h	b	b	b	b	a	-	b	-	h
Pepper1.55ch09	212277476	C	C	A	a	h	a	b	h	h	h	a	a	h	b	b	h	h	b	a	-	-	a	b	b	a	h	a	h	h	a	b	a	-	h	-	b	h	h	a	b	b	h	a	h	a	b	a	h
Pepper1.55ch09	223020492	C	C	T	-	-	a	b	a	b	a	-	a	h	b	h	h	h	b	h	-	-	a	b	-	-	-	h	h	h	a	b	a	b	h	-	b	a	h	a	b	b	a	h	-	h	-	a	h
Pepper1.55ch09	223488498	T	T	C	a	b	a	b	h	h	h	a	a	h	h	b	h	h	b	h	a	-	a	b	b	a	b	a	h	h	a	b	-	a	h	h	b	h	h	h	b	b	h	h	a	h	b	-	h
Pepper1.55ch09	223493886	T	T	A	a	b	a	b	-	h	b	a	a	h	a	b	h	a	b	h	-	a	a	b	h	a	b	h	h	h	a	b	-	b	h	-	b	h	h	a	b	b	h	b	-	a	-	-	-
Pepper1.55ch09	226947961	C	C	A	b	b	b	b	b	b	b	a	b	b	b	b	h	a	b	b	a	-	a	b	b	a	-	a	h	h	b	b	-	-	h	-	b	b	b	a	b	-	b	b	-	-	-	-	a
Pepper1.55ch09	231304839	T	C	T	a	b	a	b	b	h	h	a	a	a	h	b	b	h	b	h	a	-	a	b	b	a	a	a	h	h	a	-	a	-	a	a	b	h	b	b	b	b	h	-	-	-	b	-	h
Pepper1.55ch09	237300433	A	A	C	h	a	a	b	h	h	b	a	a	a	h	h	h	h	h	h	a	-	a	b	b	a	h	h	h	h	a	b	-	a	h	a	b	h	h	a	b	b	b	a	b	b	b	-	h
Pepper1.55ch09	237354773	G	G	T	h	b	a	b	b	h	b	a	a	a	b	b	h	b	b	h	a	-	a	b	b	a	b	b	h	h	a	b	-	h	h	a	b	h	b	b	b	b	b	b	a	b	b	a	b
Pepper1.55ch09	237502568	T	G	T	h	h	a	b	h	h	b	a	a	a	h	h	h	h	h	h	a	a	a	b	b	a	h	h	h	h	a	b	a	h	h	a	b	h	h	b	b	b	b	a	h	b	b	a	h
Pepper1.55ch09	237629517	C	C	T	h	h	a	b	h	h	b	a	a	a	h	h	h	h	h	h	a	-	a	b	b	-	a	h	h	h	a	b	a	h	h	b	b	h	h	h	b	b	b	h	h	b	b	-	h
Pepper1.55ch09	237631821	G	G	T	h	b	a	b	-	b	b	a	-	-	b	b	b	h	b	h	-	a	-	b	b	a	b	h	h	b	a	b	b	-	b	-	b	b	b	b	b	b	b	h	-	b	b	-	h
Pepper1.55ch09	238478674	T	G	T	b	a	a	b	-	b	b	a	a	a	b	a	h	-	b	h	-	-	a	b	-	-	-	a	h	b	a	b	-	-	h	b	b	b	h	b	b	b	b	-	-	b	b	-	h
Pepper1.55ch09	240533532	A	A	C	h	a	a	a	b	h	b	a	a	a	h	b	h	a	a	h	a	b	a	h	h	a	h	h	a	a	a	b	a	b	h	-	b	h	h	h	b	b	b	b	a	b	b	a	h
Pepper1.55ch09	242967318	A	A	T	b	-	b	b	b	b	-	a	h	b	b	b	a	a	a	b	a	a	a	-	b	a	a	a	a	a	b	-	b	a	a	a	-	a	b	a	-	-	-	a	b	-	-	a	b
Pepper1.55ch09	243436238	A	A	T	h	a	a	a	a	h	b	a	a	a	a	a	b	h	a	h	a	-	a	b	a	a	a	h	a	a	a	-	a	a	h	-	a	a	h	a	-	-	b	h	-	-	b	a	a
Pepper1.55ch09	247949364	G	G	A	b	a	a	a	a	b	b	-	-	h	b	h	b	b	b	h	-	-	b	-	b	-	b	b	b	b	a	b	-	-	b	-	h	b	b	b	b	b	b	-	b	b	b	-	-
Pepper1.55ch09	247993772	T	T	C	h	-	a	a	a	h	b	-	a	b	b	-	b	b	b	h	b	-	b	-	h	-	-	b	b	b	a	b	-	b	b	-	a	b	b	-	b	b	b	b	-	b	b	-	b
Pepper1.55ch09	248144430	C	C	A	a	-	a	a	a	h	b	b	a	b	h	h	b	b	b	h	b	-	b	-	-	-	-	-	b	b	a	-	a	b	b	-	h	b	h	-	b	b	b	-	b	-	b	-	b
Pepper1.55ch09	248270308	C	C	T	a	a	a	a	a	h	b	b	a	-	h	h	b	-	b	h	b	-	b	b	b	-	-	b	b	b	a	-	-	b	b	-	b	b	h	b	b	b	b	b	-	b	-	-	b
Pepper1.55ch09	248679843	C	C	T	b	a	a	a	a	h	b	b	a	h	a	a	b	b	b	h	h	-	b	b	a	-	-	b	b	b	a	h	b	b	b	b	h	b	a	b	b	b	b	b	b	b	b	-	b
Pepper1.55ch09	248859655	C	C	T	b	a	a	a	a	a	b	b	a	h	a	h	b	b	b	h	b	-	b	-	h	-	-	b	b	b	a	b	-	b	b	-	b	b	h	b	b	b	b	b	-	-	b	-	b
Pepper1.55ch09	249604427	A	A	T	h	a	a	a	a	a	b	a	h	b	a	h	b	a	h	a	a	a	h	h	h	a	a	h	a	h	a	-	-	a	h	-	b	h	a	a	a	a	b	a	-	-	b	-	b
Pepper1.55ch09	249604888	C	C	T	h	a	a	a	a	h	b	a	h	h	h	h	b	a	h	h	a	-	h	b	h	a	a	h	h	h	a	h	-	a	h	-	h	h	h	a	h	a	b	a	a	b	b	-	b
Pepper1.55ch09	250014220	C	C	A	h	a	a	a	a	h	b	a	h	h	h	h	b	a	h	h	a	a	h	h	h	a	a	h	h	h	a	h	a	a	h	h	h	h	h	a	h	b	h	h	a	b	h	-	b
Pepper1.55ch09	250237949	A	A	G	a	a	a	a	a	h	b	a	h	h	h	b	b	a	h	h	a	b	h	h	h	a	a	h	h	h	a	h	-	a	h	a	b	h	h	a	a	h	h	b	h	b	h	a	b
Pepper1.55ch09	250314615	C	C	A	h	a	a	a	a	h	b	-	a	a	h	h	-	a	-	h	a	-	h	a	a	a	a	a	h	h	a	b	-	a	h	-	a	h	h	a	a	h	-	a	a	b	a	-	b
Pepper1.55ch09	250953959	T	T	C	h	a	a	a	a	b	b	b	a	h	h	h	b	b	b	h	b	-	b	b	-	-	-	b	b	b	a	b	-	b	b	-	b	b	h	b	b	-	b	-	-	b	h	-	-
Pepper1.55ch09	251053504	T	C	T	h	a	a	a	a	a	b	h	h	h	a	a	b	a	h	h	a	a	h	h	h	a	a	a	h	h	a	h	b	a	a	-	b	h	h	a	h	h	h	h	a	b	h	a	b
Pepper1.55ch09	251788958	C	C	T	a	a	a	a	a	a	-	h	b	h	b	b	h	a	h	b	a	a	a	a	b	a	a	a	h	a	h	h	b	-	a	a	a	h	a	a	a	b	h	a	b	-	b	-	b
Pepper1.55ch09	251890511	G	G	T	h	a	a	a	a	a	b	a	h	h	h	a	a	a	h	a	a	a	a	a	a	a	a	a	a	a	a	a	a	a	a	a	a	a	a	a	a	a	a	a	a	-	-	-	b
Pepper1.55ch09	251895640	A	A	G	h	a	a	a	a	a	b	h	h	h	a	h	h	a	h	h	a	a	h	h	a	a	a	a	h	h	h	h	-	a	a	a	h	h	b	a	a	a	h	h	-	b	a	a	b
Pepper1.55ch09	252073954	A	A	C	a	a	a	a	a	a	b	h	h	h	h	h	h	a	h	h	a	h	h	b	h	a	a	a	h	h	h	h	b	a	a	-	h	h	h	a	a	h	h	h	a	-	h	-	b
Pepper1.55ch09	252153821	C	G	C	h	-	a	a	a	a	b	b	a	b	h	b	h	a	h	a	-	-	h	b	h	a	-	a	h	h	h	h	b	a	a	a	h	h	b	a	a	h	a	h	h	b	h	-	b
Pepper1.55ch09	252279976	C	C	T	h	a	a	a	-	a	b	h	h	b	h	h	h	a	h	a	a	a	h	h	a	a	a	a	h	h	h	h	-	a	a	-	a	h	h	a	a	-	h	h	a	b	a	-	b
Pepper1.55ch09	252280344	T	T	A	a	a	a	a	a	a	b	h	h	b	h	h	h	a	a	a	a	h	a	h	h	a	a	a	h	h	h	h	h	a	a	b	b	h	h	-	a	h	a	h	a	b	h	-	b
Pepper1.55ch09	252550162	C	A	C	h	a	a	a	a	a	b	h	h	b	h	h	b	a	b	a	a	-	h	b	h	a	-	a	h	h	h	h	a	-	a	b	h	h	h	-	a	b	b	h	b	b	h	-	b
Pepper1.55ch10	158344	T	T	A	b	h	b	b	a	a	b	h	h	h	a	h	a	h	h	h	a	-	h	h	h	a	b	b	h	h	h	h	h	h	h	h	b	h	a	a	h	a	h	h	h	h	h	a	h
Pepper1.55ch10	422796	G	G	T	h	h	b	b	a	a	b	b	b	a	a	h	a	h	h	h	b	-	b	a	a	-	-	b	h	a	h	h	a	b	h	-	b	h	a	a	h	-	b	b	b	-	-	b	b
Pepper1.55ch10	738170	T	T	A	h	a	b	b	a	a	b	b	b	a	a	h	a	h	h	h	b	-	b	h	b	-	b	b	h	a	h	b	h	a	h	-	b	h	a	a	h	b	h	h	a	b	b	-	h
Pepper1.55ch10	773395	G	G	A	h	a	b	b	a	a	-	a	b	a	a	a	a	h	h	h	b	-	b	a	a	-	b	-	h	h	h	a	-	h	h	-	b	h	a	a	a	a	b	b	-	b	b	-	b
Pepper1.55ch10	1274414	T	T	A	h	b	b	b	a	a	b	b	h	h	a	h	a	h	h	h	b	-	h	h	b	h	b	b	h	h	h	h	a	h	h	a	b	a	a	a	h	h	h	b	b	-	a	b	a
Pepper1.55ch10	1509807	A	A	T	h	a	b	b	a	a	b	h	a	h	a	h	a	h	h	h	h	b	h	a	h	b	b	b	h	h	h	h	a	h	h	a	b	h	a	a	h	h	h	h	b	h	h	a	h
Pepper1.55ch10	1818674	C	T	C	b	-	b	b	-	a	b	a	b	b	a	h	a	b	h	h	b	-	h	b	a	h	-	b	h	h	b	-	-	h	a	-	b	h	a	-	h	a	h	b	-	b	-	-	h
Pepper1.55ch10	2751545	T	C	T	-	a	b	b	a	a	b	b	a	b	-	a	a	a	h	a	a	-	h	a	h	-	b	b	h	h	h	h	h	h	h	a	b	h	a	a	a	h	h	h	b	b	b	-	b
Pepper1.55ch10	3054795	C	C	T	h	h	b	b	a	a	b	b	b	a	a	h	b	b	b	h	b	-	b	b	a	-	b	b	b	b	h	b	a	b	b	b	b	b	a	b	b	b	a	h	-	h	a	b	h
Pepper1.55ch10	3315965	G	G	A	a	h	-	b	a	a	b	a	b	a	a	h	h	a	h	h	b	b	a	a	h	-	b	b	h	h	h	h	a	-	h	a	b	a	a	a	a	b	a	h	h	-	h	-	h
Pepper1.55ch10	3825668	T	T	C	h	h	b	b	a	a	b	b	b	a	a	b	b	b	b	h	b	-	b	b	h	b	-	b	b	b	h	b	-	b	b	-	b	b	a	-	b	b	a	h	h	h	a	b	h
Pepper1.55ch10	3908897	A	A	G	b	a	b	b	a	a	b	a	b	a	a	h	h	a	h	h	b	a	h	h	h	a	b	b	h	h	h	h	h	h	h	-	b	h	a	a	a	b	h	a	h	h	-	a	h
Pepper1.55ch10	4311683	C	C	T	b	b	b	b	b	b	b	a	b	b	b	b	h	h	b	b	a	-	a	b	b	-	h	h	a	h	b	b	-	-	b	-	b	a	b	a	b	b	b	b	a	b	b	a	h
Pepper1.55ch10	4314142	A	A	T	b	b	b	b	b	b	b	a	b	b	b	b	h	h	b	b	a	b	a	b	-	a	a	a	h	h	b	b	-	b	b	-	b	h	b	b	b	-	b	b	a	h	b	a	h
Pepper1.55ch10	5298263	G	G	A	b	h	b	b	h	a	b	a	b	a	a	h	h	a	h	h	b	-	a	-	h	a	b	b	h	h	h	h	b	-	h	-	b	h	a	a	a	b	h	h	a	a	a	h	h
Pepper1.55ch10	5685148	T	T	C	a	-	b	-	a	a	-	a	-	a	a	a	a	a	a	a	b	a	a	a	a	a	-	-	a	a	h	h	a	a	h	-	-	a	a	a	a	-	a	a	a	h	a	a	a
Pepper1.55ch10	5744161	T	T	G	h	h	b	b	a	a	b	a	b	a	a	h	h	a	a	h	b	-	a	a	b	-	-	b	h	h	h	b	-	h	h	-	-	a	a	a	a	-	a	a	b	-	a	a	h
Pepper1.55ch10	7022164	T	T	A	a	h	b	b	h	a	b	a	b	a	a	h	h	a	h	h	b	-	h	b	b	a	b	b	h	h	h	a	b	b	h	a	b	h	a	a	a	-	b	h	-	h	a	a	h
Pepper1.55ch10	7022351	T	T	G	a	h	b	b	h	a	b	a	b	a	a	h	h	a	h	h	b	-	h	h	b	a	b	b	h	h	h	h	b	b	h	a	b	h	a	a	a	-	b	h	-	h	a	a	h
Pepper1.55ch10	7770994	G	G	A	b	h	b	b	h	a	b	a	b	a	a	h	h	a	a	h	b	b	h	a	b	a	b	b	h	h	h	h	a	a	h	-	b	h	a	a	a	b	h	h	a	h	a	h	h
Pepper1.55ch10	7820869	G	G	C	b	h	b	h	a	a	b	a	b	a	a	h	h	a	h	h	b	a	h	a	b	a	-	b	h	h	h	b	-	h	h	b	b	a	h	a	a	b	h	h	h	h	a	a	a
Pepper1.55ch10	8966349	G	G	T	a	-	a	h	a	h	a	b	h	a	h	a	b	-	a	a	a	-	h	-	b	-	-	h	h	-	a	-	a	a	h	-	b	b	h	b	a	-	h	a	a	-	a	-	a
Pepper1.55ch10	9451144	A	A	G	b	h	-	-	-	a	b	a	b	a	a	b	h	a	h	b	b	-	h	a	b	a	-	b	h	h	b	a	b	a	h	-	b	a	b	a	a	b	h	b	h	b	a	a	h
Pepper1.55ch10	9996671	A	A	T	b	a	a	a	h	a	h	h	b	a	a	h	h	h	h	h	b	-	h	a	b	a	b	b	h	h	b	a	h	-	h	-	b	a	a	-	a	b	h	b	a	a	a	-	h
Pepper1.55ch10	9996933	T	T	A	b	b	a	a	-	a	b	h	b	a	a	h	h	a	h	h	b	-	h	a	b	a	b	b	h	h	b	h	a	h	h	b	b	a	a	a	a	b	h	a	-	a	a	a	h
Pepper1.55ch10	10536714	G	G	T	b	a	a	a	h	a	h	-	b	a	a	h	h	a	h	h	b	a	h	a	b	-	b	b	h	h	b	h	h	h	h	b	b	a	a	a	a	b	h	h	a	h	h	-	h
Pepper1.55ch10	10749934	C	C	T	b	h	a	a	h	a	h	h	b	a	a	h	h	a	h	h	b	a	h	a	b	a	b	b	h	h	b	h	b	h	h	-	b	a	h	a	a	b	h	h	b	a	h	-	a
Pepper1.55ch10	11200218	C	C	G	b	-	a	a	a	a	-	b	b	a	a	h	b	a	h	h	b	b	b	a	b	-	a	b	h	a	b	b	b	b	h	-	b	a	a	a	a	b	h	h	b	a	a	b	h
Pepper1.55ch10	11207090	A	A	C	b	b	-	a	b	-	a	a	b	-	a	b	h	a	b	-	b	-	a	a	-	a	-	-	a	h	b	a	-	a	a	b	-	a	a	a	-	-	b	h	-	a	b	-	-
Pepper1.55ch10	12193494	G	G	A	b	h	a	a	h	a	h	h	b	a	a	h	h	a	h	h	b	-	b	-	b	-	h	b	h	h	b	h	h	b	h	b	b	h	h	a	a	b	a	a	a	h	h	a	h
Pepper1.55ch10	13943138	C	C	G	b	h	a	a	h	a	h	h	b	a	a	h	h	a	h	h	b	b	h	a	b	a	a	b	h	h	b	h	-	h	h	-	b	h	b	a	a	b	a	b	h	h	h	-	h
Pepper1.55ch10	14562981	T	G	T	b	-	a	a	h	a	b	h	b	a	a	h	b	a	b	h	b	b	b	a	b	a	-	-	h	a	b	-	a	a	h	-	b	a	h	-	a	-	a	b	-	-	h	-	a
Pepper1.55ch10	15295102	T	T	C	b	a	a	a	a	a	b	h	b	a	a	b	h	a	a	h	b	-	h	a	b	a	a	b	h	h	b	h	a	-	h	b	b	h	h	a	a	h	a	a	h	h	a	a	h
Pepper1.55ch10	15307083	A	A	G	b	b	a	a	h	a	h	h	b	a	a	b	h	a	h	h	b	-	h	a	b	a	a	b	h	h	b	h	a	a	h	-	b	h	h	a	a	b	a	h	h	a	h	-	h
Pepper1.55ch10	15307114	C	C	A	b	b	a	a	h	a	h	h	b	a	a	b	h	a	h	h	b	-	h	a	b	a	a	b	h	h	b	a	a	a	h	-	b	h	h	a	a	b	a	h	h	a	h	-	h
Pepper1.55ch10	17184821	C	C	T	b	-	a	a	-	a	b	h	b	a	a	b	h	a	h	h	b	-	h	a	b	a	a	b	h	h	b	h	-	h	h	-	b	h	h	a	a	b	a	h	b	h	h	a	h
Pepper1.55ch10	22128708	G	G	A	b	a	a	a	h	h	h	a	b	a	a	b	h	a	h	h	b	b	h	a	b	a	a	b	h	h	b	b	b	h	h	b	b	h	h	a	a	b	a	h	h	-	h	b	h
Pepper1.55ch10	22397892	A	A	G	-	a	a	a	h	b	a	h	b	a	a	b	a	-	b	h	b	-	-	a	-	-	a	-	h	b	b	b	a	a	h	-	b	a	a	a	a	a	a	h	b	-	h	b	a
Pepper1.55ch10	22398200	C	C	T	b	a	a	a	h	h	h	h	b	a	a	b	h	a	h	h	b	-	h	a	b	a	a	b	h	h	b	b	-	a	h	h	b	h	h	a	a	h	a	h	a	a	h	h	h
Pepper1.55ch10	33804691	T	T	C	b	a	a	a	b	h	a	a	b	a	a	h	h	a	b	a	b	a	a	-	b	-	a	b	h	h	b	b	-	-	h	-	b	h	h	a	a	h	-	b	-	b	b	-	b
Pepper1.55ch10	43242429	A	A	T	b	a	a	a	b	h	a	h	b	a	a	b	h	a	b	a	b	b	h	a	b	-	a	b	h	h	b	b	a	b	h	-	b	h	h	a	h	h	a	h	b	h	a	a	b
Pepper1.55ch10	45547328	T	T	C	b	a	a	a	h	h	h	h	b	a	a	b	h	a	b	h	b	b	h	a	b	a	a	b	h	h	b	b	h	h	h	b	b	b	h	a	a	-	a	h	b	b	b	-	b
Pepper1.55ch10	45783213	G	G	C	b	a	a	a	a	h	h	h	b	a	a	b	h	a	h	h	b	a	h	a	b	a	a	b	h	h	b	b	a	-	h	b	b	h	h	a	a	b	a	h	h	a	h	-	b
Pepper1.55ch10	48919152	G	G	A	b	a	a	a	a	h	a	h	b	a	a	b	a	a	h	a	b	-	h	a	b	a	a	b	h	h	b	b	a	b	h	b	b	h	h	-	a	h	a	h	h	h	h	-	b
Pepper1.55ch10	52555116	C	C	A	b	a	a	a	b	b	a	h	b	a	a	h	a	a	b	a	-	-	h	a	b	-	-	b	h	h	b	b	-	h	h	-	b	h	h	h	h	-	a	h	b	a	h	-	b
Pepper1.55ch10	60726754	A	A	T	b	a	a	a	b	h	a	a	b	a	a	a	-	a	b	a	-	-	a	-	b	a	-	b	a	a	b	b	a	a	h	b	b	h	h	a	h	h	a	a	a	h	b	a	b
Pepper1.55ch10	60726760	C	C	T	b	a	a	a	b	h	a	a	b	a	a	a	-	a	b	a	-	-	a	-	b	a	-	b	h	a	b	b	a	a	h	b	b	h	h	a	h	h	b	b	-	b	b	a	b
Pepper1.55ch10	64109708	T	C	T	b	-	a	a	b	h	a	h	b	a	a	b	h	a	b	a	b	-	h	a	b	-	a	b	h	b	b	b	-	a	h	-	b	h	h	-	h	h	-	h	h	b	-	-	b
Pepper1.55ch10	64109786	A	G	A	b	-	a	a	b	h	a	h	b	-	a	b	h	a	b	a	b	a	h	a	b	a	a	b	h	h	b	b	-	a	h	-	b	h	h	a	h	h	a	a	b	b	a	h	b
Pepper1.55ch10	68732609	G	G	C	-	a	a	a	b	a	a	a	b	a	a	h	a	a	b	a	-	a	a	b	b	a	a	-	h	a	b	-	a	b	h	-	b	-	h	-	a	a	a	h	b	b	a	h	b
Pepper1.55ch10	71853310	G	G	A	b	a	a	a	b	h	a	b	b	a	a	h	b	a	b	a	b	-	h	h	-	a	a	b	h	h	b	b	a	-	h	b	b	h	b	h	h	-	a	b	h	b	-	-	b
Pepper1.55ch10	72673638	A	A	T	b	a	a	a	-	h	a	b	b	a	a	h	h	a	b	a	b	-	h	h	-	-	a	b	h	b	b	b	a	a	h	-	-	h	h	-	h	a	a	h	a	h	-	-	b
Pepper1.55ch10	75309115	G	G	C	-	a	a	a	b	h	a	h	b	a	a	h	h	a	b	a	b	a	a	a	-	a	-	b	h	h	b	b	b	-	h	-	-	a	a	a	a	-	a	a	-	b	h	-	b
Pepper1.55ch10	76625136	T	T	C	-	a	a	a	b	h	a	-	b	a	a	a	h	a	b	a	-	-	a	a	a	-	a	b	h	b	b	b	-	b	h	-	b	b	a	b	h	-	-	h	a	h	a	b	b
Pepper1.55ch10	87317093	G	G	A	b	a	a	a	b	h	a	a	b	-	a	b	h	a	b	a	b	h	h	a	b	a	-	b	h	h	b	b	a	h	h	b	b	a	b	-	h	b	b	b	b	b	b	-	b
Pepper1.55ch10	87321333	G	G	T	b	a	a	a	b	h	a	h	b	a	a	h	h	a	b	a	b	a	h	h	b	-	a	b	h	h	b	b	-	b	h	b	b	h	h	h	h	h	a	h	h	a	a	a	b
Pepper1.55ch10	91468005	C	C	T	-	-	a	a	-	h	a	a	b	a	a	a	h	a	b	a	b	b	b	-	h	-	-	b	h	a	b	b	h	b	h	-	b	h	a	b	h	h	b	b	-	b	b	-	-
Pepper1.55ch10	93757269	C	C	T	b	a	a	a	b	h	a	a	b	a	a	h	-	a	b	a	b	-	h	-	-	-	a	b	a	-	b	b	-	a	a	-	b	h	a	b	b	b	b	b	-	b	b	a	b
Pepper1.55ch10	96273448	G	G	A	b	a	a	a	b	h	a	a	b	a	a	h	h	a	b	a	b	-	h	h	b	a	a	b	h	h	b	b	h	h	h	b	b	h	h	a	h	b	b	b	b	b	b	-	b
Pepper1.55ch10	101400729	G	G	A	b	a	a	a	b	a	-	h	b	a	a	h	b	a	b	a	-	-	a	a	-	a	a	b	h	b	b	b	-	-	h	-	b	a	-	b	h	-	a	b	a	b	b	-	-
Pepper1.55ch10	101412059	T	T	A	b	a	a	a	b	h	a	h	b	a	a	h	h	a	b	a	b	-	h	-	b	-	a	b	h	h	b	b	-	a	h	a	b	h	h	a	h	h	b	b	-	b	b	h	b
Pepper1.55ch10	102344821	A	A	G	b	a	a	a	b	a	a	h	-	a	a	a	h	-	b	a	b	-	h	h	b	a	a	-	h	a	b	b	a	a	h	-	-	a	h	h	h	a	a	h	-	a	a	-	b
Pepper1.55ch10	102791188	T	T	C	b	a	a	a	b	h	a	h	b	a	a	h	a	a	a	a	b	-	a	a	b	-	a	a	a	a	b	b	h	a	a	-	b	a	h	a	a	-	b	-	-	b	b	-	b
Pepper1.55ch10	109631152	A	A	G	b	a	a	a	b	h	a	h	b	a	a	a	a	a	b	a	b	-	h	h	b	a	a	b	h	h	b	b	a	h	h	b	b	h	h	h	h	h	b	b	-	b	b	a	b
Pepper1.55ch10	118406408	T	T	C	b	a	a	a	b	h	a	h	b	a	a	h	h	a	b	a	-	-	h	a	b	-	-	-	h	h	b	b	-	a	h	-	b	h	h	h	h	h	b	b	-	b	b	-	b
Pepper1.55ch10	120770527	T	T	G	b	a	a	a	b	h	a	h	b	a	a	h	h	a	b	a	b	-	h	a	b	a	a	b	h	h	b	b	-	h	h	-	b	h	h	h	h	h	a	h	b	h	h	-	b
Pepper1.55ch10	121262990	T	T	A	b	a	a	a	b	a	a	a	b	a	a	h	h	a	b	a	b	a	b	h	b	a	a	b	h	h	b	b	-	h	h	-	-	h	h	b	h	b	b	b	b	b	b	a	b
Pepper1.55ch10	121429313	T	T	G	b	a	a	a	b	h	a	h	b	-	a	b	h	a	b	a	b	-	h	a	b	a	a	b	h	h	b	b	a	-	h	-	b	h	h	-	h	b	-	b	-	b	-	-	b
Pepper1.55ch10	127315575	A	A	G	-	a	a	a	b	h	a	h	b	a	a	h	h	a	b	a	b	-	h	h	b	a	-	b	h	h	b	b	-	h	a	-	b	a	h	h	h	-	b	b	h	b	b	-	b
Pepper1.55ch10	128973734	T	T	G	b	a	a	a	b	h	a	h	b	a	a	h	h	a	b	a	b	-	h	-	b	a	a	-	h	a	b	b	a	b	h	b	b	h	h	a	h	a	b	b	a	b	b	-	b
Pepper1.55ch10	130621551	A	A	C	b	-	a	a	b	h	a	h	b	a	a	h	a	a	b	a	-	-	h	b	b	-	a	b	h	h	b	b	b	b	h	-	b	h	h	h	h	-	b	b	-	-	b	-	b
Pepper1.55ch10	131330110	C	C	T	b	a	a	a	b	h	a	h	b	a	a	h	h	a	b	a	-	-	a	a	b	a	a	b	h	b	b	b	-	b	h	-	b	h	h	h	a	a	b	-	-	-	b	a	b
Pepper1.55ch10	131348136	C	C	A	b	a	a	a	b	h	-	h	b	a	a	a	a	a	b	a	h	-	h	h	-	-	a	b	h	h	b	b	b	b	h	b	b	h	h	h	h	b	-	b	b	b	b	-	b
Pepper1.55ch10	135210097	C	C	T	b	a	a	a	-	h	a	a	b	a	a	h	a	a	b	a	-	-	h	a	-	-	a	b	h	-	b	b	-	b	h	-	b	-	a	b	h	b	b	b	-	b	b	a	b
Pepper1.55ch10	135314646	G	G	T	b	-	a	a	b	h	a	a	b	a	a	a	b	a	b	a	b	-	h	-	b	a	-	-	h	a	b	b	-	-	h	-	b	a	a	-	a	a	b	b	-	-	-	-	-
Pepper1.55ch10	136702851	A	A	C	b	a	a	a	b	b	a	b	b	a	a	h	a	-	b	a	b	-	h	-	b	-	a	b	h	h	b	-	b	-	b	-	-	b	h	b	h	-	-	b	h	b	b	a	b
Pepper1.55ch10	144347848	T	T	A	b	-	a	a	-	h	a	h	b	a	a	a	h	a	b	a	h	-	h	h	-	-	-	b	h	a	b	b	-	b	h	-	b	h	a	b	b	b	a	h	h	b	a	b	b
Pepper1.55ch10	146506061	G	G	A	b	a	a	a	b	a	a	a	b	a	a	h	b	a	b	h	-	-	h	-	b	-	-	b	h	h	b	-	a	-	h	-	b	a	h	h	h	a	b	b	b	b	b	-	b
Pepper1.55ch10	147183892	C	C	T	b	a	a	a	b	h	a	h	b	a	a	h	h	a	b	a	b	-	h	h	b	a	a	b	h	h	b	b	a	h	h	b	b	h	h	h	h	a	b	b	b	a	b	b	b
Pepper1.55ch10	148211398	C	C	A	b	a	a	a	b	h	a	a	b	a	a	h	h	a	b	a	b	a	a	h	b	a	a	b	h	a	b	b	-	a	h	b	b	h	h	a	h	h	a	h	h	b	a	-	b
Pepper1.55ch10	150542141	A	A	C	b	a	a	a	b	h	a	h	b	a	a	a	h	a	b	a	b	-	h	a	-	a	-	b	h	h	b	b	-	a	h	h	b	h	h	a	h	h	b	b	b	b	b	-	b
Pepper1.55ch10	151266256	A	A	G	b	a	a	a	-	h	a	a	b	a	a	a	h	a	b	a	b	-	a	h	a	-	a	b	h	h	b	b	a	h	h	b	-	h	a	b	a	-	b	b	-	b	-	a	b
Pepper1.55ch10	151536764	T	T	C	b	a	a	a	b	h	a	a	b	a	a	h	h	a	b	a	b	b	h	h	b	a	a	b	h	h	b	b	b	a	h	-	b	h	h	b	h	-	a	h	h	h	b	a	b
Pepper1.55ch10	158426808	G	G	C	-	a	a	a	-	a	a	h	-	a	a	a	h	a	b	a	b	a	h	a	-	-	a	b	h	h	-	b	-	h	h	b	-	h	a	h	h	h	b	b	a	b	b	a	b
Pepper1.55ch10	162125285	C	C	T	-	-	a	a	b	a	a	h	b	a	a	h	b	a	-	a	-	-	a	b	-	-	a	b	h	a	b	b	-	h	h	-	b	b	h	-	-	a	b	b	-	-	-	-	b
Pepper1.55ch10	166803309	A	A	C	b	a	a	a	b	h	a	b	b	a	a	h	a	a	b	a	-	-	h	h	b	-	a	b	h	h	b	b	a	-	h	-	b	h	h	-	h	h	b	b	-	b	b	b	b
Pepper1.55ch10	166845792	C	C	A	b	a	a	a	-	a	a	a	-	a	a	a	a	a	b	a	b	a	a	a	b	a	a	b	a	a	b	b	a	a	a	-	a	a	a	a	a	-	b	b	-	b	b	a	b
Pepper1.55ch10	173117381	A	A	T	b	a	a	a	b	h	a	h	b	a	a	h	h	a	b	a	b	-	h	a	b	a	a	b	h	h	b	b	a	a	h	-	b	h	h	-	h	a	b	b	b	b	b	-	b
Pepper1.55ch10	173137721	G	G	A	b	-	a	a	b	h	a	b	b	a	-	b	h	a	b	a	b	-	a	a	b	-	a	b	h	-	b	b	-	b	h	-	b	h	a	a	h	a	a	h	b	a	b	b	b
Pepper1.55ch10	175577976	C	C	A	b	a	a	a	b	h	a	h	b	a	a	h	h	a	b	a	-	-	a	h	b	-	a	b	h	a	b	b	-	a	h	b	-	a	h	-	h	a	b	b	b	b	b	b	b
Pepper1.55ch10	177522295	C	C	T	b	a	a	a	b	h	a	a	b	a	a	a	h	a	b	a	b	h	h	a	b	a	a	b	h	h	b	b	-	a	h	b	b	h	h	a	h	h	b	b	b	b	b	a	b
Pepper1.55ch10	178128348	C	C	G	b	a	a	a	b	h	a	h	b	a	a	h	h	a	b	a	b	b	h	a	b	a	a	b	h	h	b	b	a	a	h	-	b	a	h	h	h	h	b	b	-	b	b	a	b
Pepper1.55ch10	179049421	G	G	A	b	a	a	a	b	h	a	a	b	a	a	h	a	a	a	a	a	-	a	a	b	a	a	a	a	a	b	a	-	a	a	a	b	a	h	a	a	a	b	a	-	b	b	a	b
Pepper1.55ch10	179461857	G	A	G	b	b	b	b	b	b	b	h	b	b	b	b	h	b	a	b	a	-	h	a	b	b	b	a	h	h	b	a	-	h	h	a	b	h	b	h	b	-	b	h	b	b	b	b	b
Pepper1.55ch10	179803250	A	G	A	b	b	b	b	b	b	b	h	b	b	b	b	h	b	a	b	a	a	h	a	b	b	-	a	h	h	b	a	b	h	h	a	b	a	b	a	b	a	b	h	b	b	b	a	b
Pepper1.55ch10	179806513	G	A	G	b	b	-	b	b	-	b	a	b	b	b	b	h	b	a	b	a	b	h	a	b	-	b	a	h	h	b	a	-	a	h	-	b	b	b	b	-	b	b	-	b	b	b	-	b
Pepper1.55ch10	180699628	A	G	A	b	b	b	b	-	b	-	h	b	b	b	b	a	b	a	b	a	-	h	b	-	-	b	-	h	a	b	a	-	a	h	a	b	a	b	a	b	h	b	h	-	b	b	-	b
Pepper1.55ch10	182008147	C	G	C	-	b	b	b	-	b	b	b	-	b	b	-	h	b	a	b	a	a	h	a	-	b	b	a	h	h	b	a	b	-	h	-	-	h	b	h	b	b	b	h	b	-	b	h	-
Pepper1.55ch10	182426678	C	G	C	b	b	b	b	b	b	b	h	b	b	b	b	h	b	a	b	a	h	h	h	b	b	b	a	h	h	b	a	b	h	h	-	b	h	b	a	b	h	b	b	b	b	b	a	b
Pepper1.55ch10	182510320	G	T	G	b	b	b	b	b	b	b	b	b	b	b	b	h	b	a	b	b	-	h	h	b	b	-	a	h	a	b	a	b	a	h	a	-	h	b	a	b	-	b	h	b	-	b	-	b
Pepper1.55ch10	184979862	G	C	G	b	b	b	b	b	b	b	h	b	b	b	b	a	b	a	b	a	-	h	a	b	b	b	a	h	h	b	a	b	h	h	-	b	h	b	b	b	h	a	a	-	-	b	-	b
Pepper1.55ch10	185200391	A	T	A	b	b	b	b	b	b	b	b	b	b	b	b	h	b	a	b	a	-	h	h	b	-	b	a	h	h	b	a	b	h	h	a	h	h	b	b	b	a	b	h	b	b	b	-	b
Pepper1.55ch10	185217741	A	G	A	b	b	b	b	b	b	b	b	b	b	b	b	h	b	h	b	a	h	h	h	b	-	b	a	h	h	b	a	b	h	h	a	b	h	b	h	b	h	a	a	a	a	h	h	h
Pepper1.55ch10	186071668	A	G	A	b	b	b	b	b	b	b	b	b	b	b	b	b	b	b	b	b	b	b	b	b	b	b	b	b	b	b	b	b	-	b	-	b	b	b	b	b	b	-	-	b	-	b	b	b
Pepper1.55ch10	186305002	A	A	G	b	b	b	b	b	b	b	h	b	b	b	b	h	b	a	b	a	a	h	h	h	b	b	a	h	h	b	a	b	h	h	a	b	h	b	h	b	h	a	a	h	h	h	h	h
Pepper1.55ch10	186361618	A	G	A	b	a	a	a	b	a	h	h	b	a	a	b	h	a	h	h	b	-	h	-	b	-	-	b	h	h	b	b	b	h	h	b	a	b	h	a	a	a	a	a	h	a	-	a	-
Pepper1.55ch10	187583317	C	T	C	b	a	a	a	b	h	h	h	b	a	a	h	h	a	h	h	b	-	h	a	b	a	a	b	h	h	b	b	-	h	h	b	h	h	h	h	a	h	a	a	b	a	h	b	h
Pepper1.55ch10	188174983	A	A	G	b	a	a	a	b	h	h	a	b	a	a	h	h	a	h	h	b	a	h	a	b	a	a	b	h	h	b	b	h	b	h	-	h	h	h	h	a	b	b	b	-	b	b	-	b
Pepper1.55ch10	188567257	A	G	A	b	a	a	a	b	h	h	h	b	a	a	h	h	a	b	h	b	b	h	a	b	a	a	b	h	-	b	b	b	h	h	-	h	h	h	-	a	h	a	a	h	a	h	-	h
Pepper1.55ch10	189422320	A	G	A	b	a	a	a	b	h	a	h	b	a	a	h	h	a	h	h	b	-	b	a	b	a	-	b	h	h	b	b	b	h	h	b	h	-	h	a	a	b	a	a	-	a	b	-	h
Pepper1.55ch10	189704384	T	C	T	b	-	a	a	b	b	a	h	b	a	a	h	h	a	b	h	b	-	h	a	b	a	a	b	h	h	b	b	-	b	h	-	-	h	b	b	a	a	a	a	b	a	h	-	h
Pepper1.55ch10	189811376	A	G	A	b	-	-	-	b	b	b	b	b	-	-	-	b	-	b	b	b	-	b	-	b	-	-	b	b	b	b	b	-	-	b	b	b	b	b	-	-	b	-	a	b	-	b	b	b
Pepper1.55ch10	190487578	T	C	T	b	b	b	b	b	b	b	b	b	b	b	b	h	b	a	b	a	h	h	-	b	-	b	a	h	b	b	a	-	b	h	a	b	h	-	h	b	a	b	h	-	b	b	-	b
Pepper1.55ch10	191096594	C	T	C	b	b	b	b	b	b	b	h	b	b	b	b	h	b	a	b	a	-	h	h	b	b	b	a	h	h	b	a	b	a	h	h	b	h	b	a	b	a	b	h	h	b	b	-	b
Pepper1.55ch10	193727675	C	T	C	b	a	a	a	b	h	h	h	b	a	a	h	h	a	h	h	b	b	h	a	b	-	a	b	h	h	b	b	b	h	h	-	b	h	h	h	a	a	a	a	b	a	b	a	h
Pepper1.55ch10	194095340	T	C	T	b	b	b	b	b	b	b	b	b	-	b	b	b	b	b	b	b	-	b	b	b	-	b	b	b	b	b	b	b	b	b	b	b	b	b	b	b	-	-	a	b	-	-	-	-
Pepper1.55ch10	194876308	G	A	G	b	-	a	a	b	h	h	a	b	a	h	b	h	a	b	h	b	-	h	a	b	-	a	b	h	h	b	b	b	h	h	-	h	h	h	h	a	a	b	h	b	h	b	-	b
Pepper1.55ch10	195527443	G	G	T	b	a	a	a	b	h	h	b	b	a	a	h	h	a	b	h	b	a	h	a	b	a	a	b	a	h	b	b	-	b	h	-	h	h	h	h	a	-	a	a	h	a	h	a	h
Pepper1.55ch10	196569384	G	G	C	b	-	a	a	b	h	h	b	b	-	a	h	h	a	b	h	b	-	b	a	b	-	-	b	a	b	b	b	h	b	h	-	a	b	h	-	a	b	a	a	a	-	-	-	h
Pepper1.55ch10	196851898	T	C	T	b	a	a	a	b	h	h	h	b	a	a	h	h	a	b	h	b	-	h	a	b	-	a	b	a	h	b	b	b	h	h	b	h	a	h	h	a	b	a	a	a	a	a	b	h
Pepper1.55ch10	196852028	A	G	A	b	a	a	a	b	h	h	h	b	a	a	h	h	a	b	h	b	-	h	a	b	-	a	b	a	h	b	b	b	h	h	b	h	a	h	h	a	b	a	a	a	a	a	b	h
Pepper1.55ch10	197772699	C	T	C	b	b	b	b	b	b	b	b	b	b	b	b	b	b	b	b	b	-	b	b	b	-	b	b	b	b	b	b	b	b	b	b	b	b	b	b	b	b	a	a	h	a	h	-	h
Pepper1.55ch10	198249260	C	C	G	-	a	a	a	b	h	h	b	b	a	a	a	h	a	h	h	-	a	h	a	b	a	a	b	a	h	b	b	-	a	h	-	h	h	b	b	a	h	a	a	h	a	h	b	h
Pepper1.55ch10	198846537	G	A	G	b	b	b	b	b	b	b	b	b	b	b	b	b	b	b	b	b	a	b	b	b	b	b	b	b	b	b	b	b	-	b	-	b	b	b	b	b	b	a	a	h	a	h	b	h
Pepper1.55ch10	199278407	G	C	G	b	b	b	b	b	b	b	b	b	b	b	b	b	b	b	b	b	-	b	b	b	-	b	b	b	b	b	b	b	b	b	-	b	b	b	b	b	b	a	a	a	a	h	b	h
Pepper1.55ch10	199701839	T	T	A	b	b	b	-	b	b	b	b	b	b	b	b	b	b	b	b	b	-	b	b	b	-	-	b	b	b	b	b	-	b	b	-	b	b	b	b	b	-	a	a	b	a	h	b	h
Pepper1.55ch10	199894915	T	A	T	h	b	a	h	b	a	h	a	a	a	a	b	h	b	b	h	a	h	a	b	b	a	h	h	h	b	h	a	-	b	h	a	a	a	b	b	h	a	b	b	b	b	b	a	b
Pepper1.55ch10	200300552	C	C	T	h	-	b	a	b	b	b	a	b	b	a	h	b	b	b	h	a	-	a	b	b	-	b	h	a	b	a	b	-	h	b	b	b	h	b	b	h	a	h	b	b	a	b	a	b
Pepper1.55ch10	200506204	T	G	T	b	b	b	b	b	b	b	a	b	b	b	b	b	a	b	b	a	-	a	h	b	b	-	a	a	h	b	b	-	h	h	b	b	h	b	b	h	a	h	h	-	a	h	-	h
Pepper1.55ch10	201405234	A	G	A	b	a	h	a	h	h	b	a	b	b	a	h	b	h	b	a	h	-	a	h	b	h	b	h	a	h	a	b	-	a	h	a	b	h	h	b	a	a	h	b	h	a	b	-	h
Pepper1.55ch10	201542663	G	G	C	h	a	a	a	b	h	b	a	b	b	a	h	b	h	b	a	h	h	h	b	b	-	h	h	a	h	a	b	a	h	h	a	b	h	h	b	a	a	h	h	h	-	-	a	h
Pepper1.55ch10	202040453	T	T	C	b	a	a	a	b	h	a	a	b	a	a	b	h	a	h	h	b	-	a	a	b	a	a	b	a	h	b	b	-	a	h	h	b	h	h	a	a	h	a	a	a	a	h	-	h
Pepper1.55ch10	202402286	G	C	G	b	a	a	a	b	h	h	h	b	a	a	h	h	a	h	h	b	a	h	a	b	a	a	b	a	h	b	b	a	h	h	b	h	h	h	h	a	h	b	b	h	b	b	a	b
Pepper1.55ch10	202468648	G	C	G	b	b	b	b	b	b	b	b	b	b	b	b	b	b	b	b	-	-	b	b	b	b	b	b	b	b	b	b	b	b	b	b	b	b	b	b	b	b	a	a	h	a	b	b	h
Pepper1.55ch10	202875107	C	T	C	b	b	b	b	b	b	b	b	b	b	b	b	b	b	b	b	b	-	b	b	b	b	b	b	b	b	b	b	b	b	b	-	b	b	b	b	b	b	a	a	h	a	a	-	h
Pepper1.55ch10	203265419	G	G	A	b	a	a	a	b	h	h	h	b	h	h	h	h	h	h	h	b	b	h	a	b	a	a	b	h	h	b	b	-	a	h	b	b	h	h	h	a	b	b	b	b	h	b	-	b
Pepper1.55ch10	203266437	A	A	C	b	a	a	a	b	h	h	h	b	a	h	h	h	h	h	h	b	-	h	a	b	-	a	b	h	h	b	b	h	a	h	-	a	h	h	a	a	h	b	b	b	b	b	b	b
Pepper1.55ch10	205977193	C	G	C	b	b	b	b	b	b	b	b	b	b	b	b	b	b	b	b	b	-	b	b	h	b	b	b	b	b	b	b	b	b	b	b	b	b	b	b	b	b	a	a	h	h	h	b	h
Pepper1.55ch10	206007295	A	A	G	b	a	h	a	b	b	a	a	b	h	h	h	h	b	h	b	b	a	h	a	b	a	a	b	h	h	b	b	h	b	h	b	h	h	h	h	a	b	a	a	-	-	a	b	h
Pepper1.55ch10	210660956	A	A	G	b	a	h	h	b	h	a	a	b	a	h	h	h	a	h	b	b	-	h	a	b	a	a	h	h	h	b	b	a	b	h	-	h	h	h	h	a	h	a	a	-	a	a	-	h
Pepper1.55ch10	210814100	G	G	A	b	a	h	h	b	h	a	a	b	a	h	h	a	h	h	b	b	b	h	a	b	-	a	h	h	h	b	b	-	b	h	-	a	h	h	h	a	h	a	a	h	a	h	-	a
Pepper1.55ch10	214853116	G	C	G	b	b	b	b	b	b	b	b	b	b	b	b	b	b	b	b	b	-	b	b	b	b	-	b	b	b	b	b	-	b	b	-	b	b	b	b	b	b	b	b	-	b	b	-	b
Pepper1.55ch10	215098583	T	A	T	b	a	h	h	b	h	a	a	b	h	h	h	h	b	b	b	-	-	h	a	b	-	b	h	h	h	b	b	-	-	h	-	h	h	b	b	-	-	-	a	b	b	-	-	-
Pepper1.55ch10	217247699	G	T	G	a	b	b	b	a	h	b	b	a	h	h	h	h	h	a	a	a	-	h	b	h	b	h	h	h	a	a	a	h	-	h	-	a	h	b	b	h	b	b	b	b	b	h	h	a
Pepper1.55ch10	217524569	C	G	C	a	b	-	h	a	h	b	b	a	h	a	a	h	b	a	a	a	-	a	b	b	-	a	h	a	h	a	a	-	-	h	-	a	a	a	-	a	h	b	b	h	a	b	b	a
Pepper1.55ch10	217949286	A	A	C	b	a	h	h	b	h	a	a	b	h	h	b	h	h	h	b	b	a	h	a	h	a	-	h	h	h	b	b	b	b	h	-	h	b	h	a	h	a	a	a	a	h	a	h	b
Pepper1.55ch10	218415946	G	G	T	a	b	-	a	a	-	b	b	-	-	a	a	b	-	h	-	-	-	a	-	a	-	-	a	h	b	a	a	a	a	a	-	-	h	b	-	a	-	-	b	-	-	h	-	a
Pepper1.55ch10	219562153	A	G	A	a	b	a	h	a	h	b	b	a	h	h	a	h	h	h	h	a	h	h	b	h	b	h	h	h	b	a	a	a	a	a	a	h	h	h	-	h	a	b	b	h	a	h	a	a
Pepper1.55ch10	219619890	T	C	T	a	b	a	h	a	h	b	b	a	h	h	a	h	h	b	h	a	-	h	b	h	-	b	h	h	b	a	a	a	a	a	h	h	h	h	b	a	h	b	b	b	h	h	-	a
Pepper1.55ch10	219969313	A	G	A	a	b	a	h	a	h	b	b	a	h	h	a	h	h	b	h	a	-	h	b	h	b	h	h	h	b	a	a	a	a	a	b	b	h	h	b	h	h	b	b	a	b	h	-	a
Pepper1.55ch10	220031973	A	A	C	b	a	b	h	b	h	a	a	b	h	b	b	h	h	h	h	b	-	h	a	h	a	a	h	h	a	b	b	b	b	b	-	a	h	h	a	h	h	a	a	h	b	h	-	b
Pepper1.55ch10	221469765	G	G	A	a	b	a	h	a	b	b	b	a	b	h	a	b	b	b	b	-	-	b	b	b	b	b	b	b	b	a	a	a	a	a	b	h	b	b	b	b	b	b	b	a	b	b	-	a
Pepper1.55ch10	221955871	G	T	G	b	a	b	h	h	h	a	a	b	h	h	b	h	h	h	h	b	-	h	a	h	-	-	h	h	a	b	b	b	b	b	-	h	h	h	a	h	a	a	h	h	b	b	b	b
Pepper1.55ch10	222141402	T	C	T	-	-	b	h	h	h	-	a	b	b	a	b	h	-	h	h	b	-	h	h	h	-	-	h	h	a	b	b	-	h	b	-	b	b	h	a	h	-	a	b	-	b	b	-	b
Pepper1.55ch10	223624952	C	C	T	b	a	b	h	h	h	a	a	b	h	h	b	h	h	h	h	b	a	h	b	h	a	a	h	h	a	b	b	b	h	b	h	h	h	h	a	h	h	a	h	b	b	h	h	b
Pepper1.55ch10	223993424	G	T	G	a	b	a	b	-	a	-	b	a	b	b	a	a	-	a	h	-	-	h	-	-	-	-	b	h	b	a	b	-	b	-	-	h	h	b	-	b	-	b	a	-	b	-	-	a
Pepper1.55ch10	224807824	T	T	G	a	a	b	a	h	h	b	a	b	b	h	b	h	h	b	h	-	b	b	h	b	-	b	h	a	h	a	h	-	b	b	-	h	h	h	-	b	a	b	h	b	b	b	-	b
Pepper1.55ch10	224814461	G	G	T	a	a	h	a	h	h	b	a	b	b	h	b	h	h	b	h	-	-	h	b	-	-	a	h	a	h	a	a	-	b	a	-	a	a	b	h	h	a	a	h	a	-	a	-	a
Pepper1.55ch10	225962591	T	T	G	b	a	b	a	b	b	a	a	-	h	a	b	h	h	a	h	a	h	b	b	a	-	a	h	h	a	b	h	b	h	b	b	h	h	a	a	h	a	a	h	a	a	b	-	b
Pepper1.55ch10	225962621	G	G	C	b	a	b	a	b	b	a	a	-	h	a	b	h	h	a	h	a	h	b	b	a	-	a	h	h	a	b	h	b	h	b	b	h	h	a	a	h	a	a	h	a	a	b	-	b
Pepper1.55ch10	226749473	T	T	C	b	a	b	h	h	h	a	a	b	h	h	b	h	h	a	h	h	-	b	h	a	-	h	h	h	a	b	h	b	a	b	a	b	h	h	a	h	h	h	b	h	b	b	b	b
Pepper1.55ch10	227400252	T	T	C	h	a	b	h	h	h	a	a	b	h	h	b	h	h	a	a	h	-	b	h	a	a	b	h	h	a	b	a	b	a	b	-	h	h	h	h	h	b	h	h	h	h	b	b	b
Pepper1.55ch10	228383141	G	T	G	b	b	b	b	b	b	b	a	b	b	b	b	a	a	a	b	a	a	a	a	b	a	a	a	a	a	b	a	b	a	a	a	b	a	b	a	a	a	h	h	b	-	b	a	b
Pepper1.55ch10	228831042	G	G	C	h	a	b	h	h	h	a	b	b	h	b	b	b	b	b	a	-	-	b	-	a	-	-	b	b	b	b	b	b	b	b	-	b	b	h	b	b	b	b	b	b	b	b	-	b
Pepper1.55ch10	229164122	G	A	G	b	b	b	b	b	b	b	b	b	b	b	b	a	h	b	b	a	-	a	h	b	-	a	b	h	b	b	b	b	h	h	-	b	h	b	h	h	h	b	b	b	b	b	a	b
Pepper1.55ch10	229514511	G	G	A	h	a	b	b	h	h	a	b	b	h	h	b	b	b	b	a	b	-	b	b	a	b	b	b	b	b	b	b	-	b	b	-	h	b	h	b	b	b	b	b	b	b	b	b	b
Pepper1.55ch10	229867212	G	T	G	b	b	b	b	b	b	b	a	b	b	b	b	a	a	a	b	a	-	a	a	b	a	a	a	a	a	b	a	b	a	a	a	b	a	b	a	a	a	b	h	b	b	b	a	b
Pepper1.55ch10	230100278	T	C	T	h	-	b	b	h	h	a	a	b	h	h	b	b	h	-	a	b	-	b	b	a	-	b	h	h	a	b	a	-	h	h	-	b	a	a	-	h	b	h	h	b	b	b	-	b
Pepper1.55ch10	230170746	C	T	C	h	a	b	b	h	h	a	b	b	h	h	b	a	h	b	a	b	-	a	b	a	-	-	b	b	b	b	b	b	-	h	-	a	b	a	a	h	a	b	b	-	b	b	b	b
Pepper1.55ch10	230738647	A	G	A	-	a	b	b	h	h	a	a	b	h	b	b	b	h	a	a	a	-	b	h	a	-	b	h	h	-	b	-	b	-	b	-	h	a	a	h	b	a	b	b	b	h	b	-	b
Pepper1.55ch10	230916076	C	A	C	b	b	b	b	b	b	b	b	b	b	b	b	a	h	b	b	a	-	a	h	b	h	-	h	b	b	b	b	b	a	h	-	b	b	b	b	h	b	b	b	b	b	a	b	a
Pepper1.55ch10	231424959	A	A	T	-	-	b	b	a	h	a	b	b	b	h	b	b	b	b	a	b	-	b	b	a	-	-	b	b	b	b	b	b	b	b	-	h	b	a	b	b	b	b	b	-	b	b	-	b
Pepper1.55ch10	231614614	C	C	A	h	a	b	b	b	b	a	b	b	b	a	b	b	-	b	a	-	-	b	b	-	-	b	b	b	b	b	b	b	-	b	a	a	b	a	-	b	b	b	-	-	b	b	-	-
Pepper1.55ch10	232256787	C	A	C	h	a	b	b	b	h	a	a	b	a	h	b	a	a	a	a	a	-	a	a	a	-	-	a	a	a	b	a	-	a	a	-	a	-	a	a	a	-	-	-	-	-	a	-	a
Pepper1.55ch10	232702686	G	G	T	h	a	b	b	b	a	a	b	b	a	h	b	a	h	b	a	a	a	a	-	a	a	b	h	h	b	b	b	b	a	h	a	h	b	a	h	h	a	b	b	h	b	a	a	a
Pepper1.55ch11	136524	T	T	C	a	-	h	h	h	h	b	-	b	b	h	a	b	-	-	a	b	-	b	b	b	-	b	b	b	b	a	-	a	b	b	-	b	b	a	b	b	b	b	-	-	h	b	b	h
Pepper1.55ch11	207943	G	G	A	h	a	h	h	a	h	b	a	b	b	h	h	h	h	b	h	b	-	b	a	b	-	h	h	a	h	a	h	h	a	a	b	h	h	a	b	h	a	b	h	a	a	h	b	h
Pepper1.55ch11	235723	G	G	C	h	a	h	h	h	h	b	a	b	b	h	h	h	h	b	h	b	b	b	h	b	h	h	h	a	h	a	h	a	b	a	a	h	h	a	h	h	a	b	b	a	h	h	-	h
Pepper1.55ch11	576557	C	C	A	h	a	h	h	h	h	b	a	b	b	h	h	h	h	b	h	b	-	b	b	b	b	a	h	a	h	a	h	-	h	a	h	h	h	a	a	h	a	b	b	-	h	h	h	h
Pepper1.55ch11	912997	C	C	T	a	a	a	b	a	h	-	a	b	b	h	h	h	h	b	h	b	-	b	h	b	b	-	h	a	a	a	a	a	-	a	-	b	h	a	b	h	a	b	h	a	a	a	-	a
Pepper1.55ch11	913018	C	C	T	h	a	a	b	a	h	-	a	b	b	h	h	h	h	b	h	b	-	b	h	b	b	-	h	a	a	a	a	a	-	a	-	b	h	a	b	h	a	b	h	a	a	a	-	a
Pepper1.55ch11	1136119	A	A	T	h	a	a	h	h	h	b	a	b	b	h	b	h	a	b	h	b	-	b	a	b	h	b	b	a	h	a	h	a	h	a	a	h	h	a	h	h	a	b	h	b	b	a	a	h
Pepper1.55ch11	1136141	G	G	C	h	a	a	h	h	h	b	a	b	b	h	b	h	a	b	h	b	-	b	a	b	h	-	b	a	h	a	h	a	a	a	a	h	h	a	b	h	a	b	h	b	b	a	a	h
Pepper1.55ch11	3093198	A	A	G	h	a	h	a	h	h	b	a	b	b	h	b	h	a	b	h	b	-	h	h	b	h	a	h	a	h	a	h	-	h	h	b	h	h	h	b	h	a	h	h	h	h	a	-	h
Pepper1.55ch11	3583181	C	C	T	h	a	h	a	a	h	b	a	b	b	h	b	a	a	b	h	b	-	a	b	b	-	-	b	a	h	a	h	-	b	h	a	-	a	h	-	h	a	a	b	a	a	b	-	h
Pepper1.55ch11	3934364	A	A	G	h	-	a	a	-	h	b	a	b	b	b	b	h	a	b	h	-	-	a	b	b	a	-	h	a	a	a	h	-	-	h	-	-	h	b	h	a	a	b	b	-	-	a	-	b
Pepper1.55ch11	4557180	A	G	A	b	b	-	b	b	b	-	a	b	b	b	b	b	h	b	b	a	a	a	a	b	b	h	a	a	h	b	h	b	h	h	a	b	a	b	a	b	a	-	b	-	a	a	-	h
Pepper1.55ch11	4607144	A	G	A	b	a	h	a	b	h	b	a	b	b	h	h	b	h	b	a	h	-	h	h	b	-	b	h	a	h	a	h	-	b	h	-	h	h	h	a	h	a	h	b	-	a	h	-	a
Pepper1.55ch11	7652348	G	G	A	h	a	h	a	h	h	b	a	b	b	h	a	b	h	b	h	h	a	h	a	b	-	a	h	a	h	a	b	a	h	h	a	b	h	h	h	h	a	h	h	a	a	a	h	h
Pepper1.55ch11	12029438	T	G	T	h	a	h	a	h	h	b	a	b	b	a	h	b	h	b	a	h	a	h	b	b	b	h	h	a	h	a	b	a	h	h	-	b	h	h	h	h	a	h	a	a	a	h	a	h
Pepper1.55ch11	13436948	C	C	T	h	a	h	a	h	h	b	a	b	b	a	h	b	h	b	a	a	-	a	h	b	h	h	h	a	h	a	b	a	h	h	b	b	h	h	h	h	a	h	h	h	a	h	a	h
Pepper1.55ch11	13449779	T	T	C	h	a	a	a	a	h	b	a	b	b	a	h	b	a	b	a	a	a	a	h	b	a	h	h	a	h	a	b	a	a	h	b	h	a	h	a	h	a	h	a	a	a	h	a	h
Pepper1.55ch11	16343528	C	C	T	h	a	h	a	a	h	-	a	b	b	h	h	b	h	b	a	a	a	a	h	b	h	h	h	a	h	h	h	a	b	h	h	h	h	a	a	h	a	h	h	a	a	a	a	a
Pepper1.55ch11	16343818	C	C	T	h	a	h	a	a	h	b	a	b	b	a	h	b	h	b	a	-	a	a	b	b	a	h	h	a	h	h	h	a	-	h	b	a	h	h	a	h	a	b	h	-	a	a	a	a
Pepper1.55ch11	17028449	C	C	T	a	a	-	a	-	-	-	-	a	h	a	h	b	-	h	a	-	-	b	b	h	-	-	-	b	a	a	-	-	a	b	-	a	h	a	a	-	-	h	b	-	a	b	-	a
Pepper1.55ch11	17278493	A	G	A	a	a	h	h	a	h	b	h	h	b	h	h	b	h	b	a	a	-	a	b	b	b	h	h	a	h	h	h	a	h	h	b	h	h	h	a	h	a	h	h	a	a	h	-	a
Pepper1.55ch11	18388359	A	G	A	h	-	h	h	-	h	b	b	b	b	h	h	b	h	b	a	b	-	a	b	b	b	a	b	a	h	h	a	-	a	h	-	b	b	h	a	b	-	a	h	a	a	b	-	a
Pepper1.55ch11	21322145	C	C	T	-	-	b	b	-	b	b	h	b	-	b	b	b	-	b	b	h	-	a	a	b	-	-	a	a	h	b	b	-	a	h	b	b	a	b	a	a	a	-	a	a	-	-	-	a
Pepper1.55ch11	22522289	G	A	G	b	-	h	h	a	h	b	h	h	b	h	h	b	h	b	a	b	a	a	h	b	h	-	h	a	h	h	h	a	a	h	b	h	h	h	a	b	a	h	h	b	a	a	-	a
Pepper1.55ch11	23572157	G	G	A	b	a	h	h	a	b	b	h	h	b	h	h	b	h	b	a	a	-	a	h	b	h	h	h	a	h	h	h	-	h	h	-	h	h	a	a	h	a	h	h	a	a	b	-	a
Pepper1.55ch11	24229693	G	G	A	b	-	b	b	b	b	b	h	b	b	b	b	b	h	b	b	h	a	a	h	b	a	h	a	a	a	b	h	b	a	h	-	b	h	b	a	h	a	h	h	a	a	h	a	a
Pepper1.55ch11	24411343	A	G	A	b	a	h	h	a	h	b	h	h	b	h	h	b	h	b	a	h	a	a	h	b	a	h	h	a	h	h	h	a	h	h	b	h	h	h	a	h	a	h	h	h	a	h	a	a
Pepper1.55ch11	24921983	G	A	G	b	a	a	h	a	h	b	b	a	b	h	h	b	b	b	a	b	-	a	-	b	-	-	a	a	h	h	b	-	b	a	-	a	b	b	-	h	a	b	a	h	-	a	-	a
Pepper1.55ch11	27026245	G	G	T	b	a	h	h	a	h	b	h	h	b	h	h	b	h	b	a	h	a	a	h	h	a	a	h	a	h	h	h	a	a	h	a	h	h	h	a	h	h	h	h	h	a	-	-	a
Pepper1.55ch11	28072121	A	G	A	b	a	h	h	a	a	b	b	h	b	h	h	b	h	b	a	h	a	a	h	b	b	h	h	a	h	h	b	h	b	h	-	h	h	h	a	h	b	b	h	-	a	h	a	a
Pepper1.55ch11	35736518	C	C	A	b	a	h	h	a	a	b	h	h	b	h	h	b	b	b	a	b	-	a	a	b	-	h	h	a	h	h	h	a	a	h	b	h	h	b	-	b	a	h	h	a	a	h	a	a
Pepper1.55ch11	35890616	C	C	G	b	a	a	h	a	a	b	h	h	b	h	h	b	h	b	a	h	a	a	h	b	a	h	h	a	h	h	h	h	h	h	b	a	h	b	a	b	h	h	h	b	a	h	-	a
Pepper1.55ch11	35899354	G	G	A	b	a	b	h	a	a	b	h	b	b	a	h	b	b	b	a	-	-	a	b	b	a	b	a	a	h	h	h	-	h	h	-	b	b	b	a	b	-	h	a	a	a	-	-	a
Pepper1.55ch11	37539479	C	T	C	b	a	h	h	a	a	b	h	h	b	b	h	b	h	b	a	h	-	a	h	b	b	h	h	a	h	h	h	h	h	h	b	h	h	b	a	b	h	h	a	b	a	h	-	a
Pepper1.55ch11	37545669	G	C	G	b	a	h	h	a	a	b	h	h	b	h	h	b	b	b	a	h	a	a	b	b	b	h	h	a	h	h	h	b	b	h	-	a	h	b	a	b	h	h	a	b	a	h	h	a
Pepper1.55ch11	39881704	T	T	A	b	a	h	h	a	a	b	b	h	b	h	h	b	h	b	a	h	-	a	b	b	b	h	a	a	b	a	h	-	a	h	b	h	h	b	a	b	b	a	a	b	a	h	a	a
Pepper1.55ch11	39881765	C	C	T	b	a	h	h	a	a	b	b	h	b	h	h	b	h	b	a	a	-	a	b	b	b	h	a	a	b	h	h	-	h	h	b	h	h	b	a	b	b	a	a	b	a	h	a	a
Pepper1.55ch11	43449255	A	A	G	b	a	h	h	a	a	h	h	h	b	a	h	b	h	b	a	a	-	a	h	b	-	h	h	a	h	h	h	-	h	h	b	h	h	b	h	b	-	h	a	b	a	a	h	a
Pepper1.55ch11	45156448	T	C	T	b	a	b	h	a	a	h	a	h	b	h	a	b	b	b	a	a	-	a	b	b	-	h	h	a	h	h	a	-	b	h	-	h	h	b	-	b	-	a	a	b	a	h	-	a
Pepper1.55ch11	53200766	C	C	A	b	a	h	h	a	a	a	b	h	b	h	h	b	b	b	a	b	-	b	b	b	-	b	b	b	b	h	b	b	b	b	-	a	b	b	b	b	b	-	b	b	b	b	-	b
Pepper1.55ch11	53200980	A	A	T	b	a	h	h	a	a	a	b	h	b	h	h	b	b	b	a	-	-	b	b	b	-	b	b	b	b	h	b	b	b	b	-	a	b	b	b	b	b	-	b	b	b	b	-	b
Pepper1.55ch11	77975786	C	C	T	b	a	b	h	h	a	a	a	h	b	b	h	b	-	b	a	b	-	a	h	b	b	h	a	a	h	h	a	-	-	h	b	a	h	b	a	b	b	a	a	b	a	a	-	a
Pepper1.55ch11	77975839	C	C	T	b	a	b	h	h	a	a	a	h	-	b	h	b	-	b	a	b	-	a	h	b	b	h	a	a	h	h	a	-	-	h	b	a	h	b	-	b	b	a	a	b	a	a	-	a
Pepper1.55ch11	78712340	C	C	G	b	h	h	h	h	a	a	h	h	b	b	b	b	h	b	a	h	-	a	a	h	-	-	a	a	h	a	a	a	a	h	-	h	a	b	a	b	h	h	a	b	a	b	a	a
Pepper1.55ch11	78718197	A	A	G	b	a	h	h	h	a	a	h	h	b	b	h	b	h	b	a	h	b	a	h	h	-	h	h	a	h	h	h	b	a	h	b	a	h	b	h	b	h	h	a	b	a	h	-	a
Pepper1.55ch11	81818808	T	T	A	b	h	h	h	h	a	a	h	b	b	b	h	b	h	b	a	a	-	a	h	b	b	a	h	a	h	h	h	b	h	h	b	h	h	b	a	b	h	h	a	-	a	h	a	a
Pepper1.55ch11	81821843	T	T	A	b	h	-	h	-	a	a	h	b	b	b	a	b	a	b	a	-	-	a	a	-	-	a	h	a	h	h	-	h	a	h	b	h	a	b	h	b	-	b	-	-	a	-	-	a
Pepper1.55ch11	82948924	A	A	T	b	h	h	h	h	a	a	h	h	b	b	h	b	h	b	a	b	b	a	h	h	b	h	h	a	h	h	h	h	h	h	h	h	h	b	h	b	h	h	a	b	a	h	b	a
Pepper1.55ch11	83592400	A	A	T	b	h	h	h	a	a	a	a	h	b	b	h	b	h	b	a	a	-	a	h	h	b	h	h	a	h	h	h	h	b	h	h	h	h	b	a	b	a	h	a	b	a	a	h	a
Pepper1.55ch11	83930123	T	T	C	b	-	a	b	-	a	-	h	a	b	b	b	b	h	b	a	a	-	a	a	-	-	-	h	a	h	h	h	a	a	a	-	-	b	b	a	b	-	a	a	b	a	a	-	a
Pepper1.55ch11	83930189	G	G	A	b	-	a	b	a	a	-	h	a	-	b	b	b	h	b	a	h	-	a	a	-	-	-	h	a	h	b	h	a	a	h	-	-	b	b	b	b	-	h	a	b	a	a	-	a
Pepper1.55ch11	94175198	A	A	G	b	h	h	h	a	a	a	h	b	b	b	h	b	h	b	a	h	a	a	a	h	b	h	h	a	h	h	h	b	b	h	b	h	h	b	h	b	h	h	a	b	a	h	b	a
Pepper1.55ch11	94237563	G	G	T	b	a	h	h	h	a	a	b	b	b	b	h	b	-	b	a	-	-	-	-	a	-	b	b	-	b	h	b	a	b	b	b	h	b	b	b	b	b	b	-	b	-	b	-	-
Pepper1.55ch11	96279845	C	C	A	b	h	a	h	h	a	a	b	b	b	b	a	b	h	b	a	h	-	a	h	h	b	h	h	a	h	h	-	a	h	h	-	a	h	b	h	b	h	a	a	b	a	-	h	a
Pepper1.55ch11	96279855	T	T	C	b	h	a	h	h	a	a	b	b	b	b	a	b	h	b	a	h	-	a	h	h	b	h	h	a	h	h	h	a	h	h	-	a	h	b	h	b	h	a	a	b	a	-	h	a
Pepper1.55ch11	96943108	G	G	A	b	h	h	h	a	a	a	b	b	b	b	h	b	a	b	a	b	-	a	b	h	-	h	b	a	h	h	h	-	b	h	b	h	h	b	h	b	-	h	a	-	a	a	a	a
Pepper1.55ch11	107925211	G	G	A	b	b	b	b	b	b	b	-	b	b	b	b	b	h	b	b	a	-	a	b	b	b	a	h	a	h	b	a	-	a	h	b	b	h	b	a	b	a	a	a	-	a	h	b	a
Pepper1.55ch11	111440181	G	G	T	b	-	h	h	h	a	a	a	b	b	b	h	b	h	b	a	a	a	a	b	h	b	h	h	a	h	h	h	h	a	h	b	h	h	b	h	b	a	h	a	b	a	h	b	a
Pepper1.55ch11	114388706	T	T	G	b	a	h	h	h	a	a	h	b	b	b	h	b	h	b	a	b	h	a	h	h	-	b	h	a	h	h	h	h	h	h	-	h	h	b	h	b	b	h	a	b	a	h	a	a
Pepper1.55ch11	115222185	G	G	T	b	h	h	h	h	a	a	h	b	b	b	h	b	h	b	h	h	-	a	a	h	b	h	h	a	h	h	h	-	a	h	b	h	h	b	h	b	h	h	a	b	a	h	-	a
Pepper1.55ch11	131431345	A	C	A	-	b	b	b	-	-	-	h	b	-	b	b	b	h	-	b	a	-	a	-	-	-	a	b	a	a	b	-	-	a	a	-	b	a	b	h	b	-	-	a	-	a	-	-	a
Pepper1.55ch11	132526023	T	T	A	b	h	h	h	h	a	a	h	b	b	b	h	b	b	b	a	b	-	a	h	h	-	h	h	a	h	h	h	h	a	h	a	a	a	b	h	b	-	h	a	h	a	a	b	a
Pepper1.55ch11	132541144	C	C	T	b	h	h	h	b	a	a	b	b	b	b	h	b	h	b	a	a	-	a	h	b	b	h	h	a	h	h	h	h	-	h	-	h	h	b	h	b	-	h	a	b	a	h	-	a
Pepper1.55ch11	133026551	T	T	G	b	a	h	h	a	a	a	h	b	b	b	h	b	h	b	a	h	h	a	h	h	b	a	h	a	h	h	h	h	a	h	b	h	h	b	h	b	b	h	a	a	a	h	h	a
Pepper1.55ch11	133643187	G	G	T	b	h	a	h	h	a	a	a	b	b	b	h	b	h	b	a	h	a	a	h	a	b	-	-	a	h	h	h	-	h	h	-	h	h	b	a	b	a	h	a	b	a	h	a	a
Pepper1.55ch11	133643190	C	C	A	b	h	a	h	h	a	a	a	b	b	b	h	b	h	b	a	h	a	a	h	a	b	-	-	a	h	h	h	-	h	h	-	h	h	b	a	b	a	h	a	b	a	h	a	a
Pepper1.55ch11	144773205	T	T	A	b	h	a	h	a	a	a	h	b	b	b	h	b	a	b	a	a	-	a	h	a	b	b	b	a	b	h	a	b	a	h	b	b	h	b	b	b	a	h	a	b	a	a	-	a
Pepper1.55ch11	151209837	A	A	T	b	h	h	h	h	a	a	h	b	b	b	h	b	h	b	a	a	a	a	h	h	b	h	h	a	h	h	h	a	h	h	b	a	h	b	h	b	h	h	a	b	a	h	-	a
Pepper1.55ch11	151210013	C	C	T	b	h	h	h	h	a	a	h	b	b	b	h	b	h	b	a	a	a	a	h	h	b	h	h	a	h	h	h	a	h	h	b	a	h	b	b	b	h	h	a	b	a	h	-	a
Pepper1.55ch11	153488802	A	A	G	b	b	h	h	h	a	a	h	b	b	b	h	b	b	b	a	h	b	a	a	h	b	h	h	a	h	h	h	a	h	h	a	h	h	b	h	b	h	h	a	b	a	a	h	-
Pepper1.55ch11	154912389	C	C	A	b	h	h	h	a	a	a	b	b	b	b	h	b	h	b	h	a	-	a	h	h	b	-	h	a	h	h	h	b	h	h	-	b	h	b	h	b	h	h	a	-	a	h	a	a
Pepper1.55ch11	176329517	C	C	T	b	b	h	h	h	a	a	a	h	b	b	h	b	h	b	a	h	-	a	h	a	b	h	h	a	a	h	h	-	b	h	b	h	h	b	a	b	b	h	a	b	a	b	b	a
Pepper1.55ch11	179799266	T	T	C	b	h	h	h	h	a	a	h	h	b	b	h	b	h	b	a	h	a	a	h	h	b	h	h	a	h	h	h	h	b	h	b	h	h	b	h	b	a	h	a	b	a	h	-	a
Pepper1.55ch11	179809529	G	G	A	b	h	h	h	h	a	a	h	h	b	b	h	b	h	b	a	h	a	a	h	h	b	h	h	a	h	h	h	a	a	h	b	a	h	b	h	b	h	h	a	b	a	b	a	a
Pepper1.55ch11	179810036	G	G	A	b	h	a	h	a	a	a	h	a	b	b	h	b	h	b	a	b	h	a	h	h	b	h	a	a	h	h	h	b	a	h	a	b	h	b	a	b	a	h	a	b	-	h	h	a
Pepper1.55ch11	182840820	T	T	A	b	a	h	h	h	a	a	h	a	b	b	h	b	a	b	a	a	-	a	b	h	b	a	h	a	a	h	a	a	-	h	b	h	h	b	h	b	a	h	a	b	a	a	-	a
Pepper1.55ch11	184072118	C	C	T	b	h	a	h	h	a	a	h	a	b	b	h	b	h	b	a	b	-	a	a	a	b	a	a	a	-	a	h	-	-	h	a	a	a	-	h	-	-	h	a	-	-	a	a	a
Pepper1.55ch11	185835143	G	G	A	b	a	a	a	b	a	a	a	b	b	b	h	b	h	b	a	-	-	a	h	h	b	-	h	a	a	h	b	-	h	h	b	a	h	b	b	b	a	a	a	b	a	a	-	a
Pepper1.55ch11	190303253	G	C	G	b	h	h	a	b	a	a	b	b	b	b	b	b	-	b	a	a	-	a	b	a	b	b	h	a	h	h	b	-	b	b	-	b	h	b	-	b	-	a	a	b	-	b	-	a
Pepper1.55ch11	190369831	G	C	G	b	h	h	h	a	a	a	h	b	b	b	h	b	h	b	a	b	a	a	h	h	b	h	h	a	h	h	h	h	b	h	b	h	h	b	h	b	h	h	a	b	a	b	b	a
Pepper1.55ch11	191686930	G	T	G	b	h	h	h	b	a	a	a	b	b	b	b	b	b	b	a	-	h	a	h	a	b	b	b	a	h	h	h	b	a	h	b	b	h	b	h	b	a	h	-	b	-	h	b	a
Pepper1.55ch11	191687503	C	G	C	b	-	a	h	h	a	a	h	b	b	b	a	b	-	b	a	-	a	a	b	a	b	b	-	a	a	h	b	b	-	h	-	b	h	b	a	b	h	a	a	b	a	b	b	a
Pepper1.55ch11	191817740	T	C	T	b	-	h	h	h	a	a	h	b	b	b	h	b	h	b	a	h	-	a	a	a	b	b	h	a	h	h	h	h	a	h	b	h	h	b	h	b	h	h	a	b	a	h	-	a
Pepper1.55ch11	191870736	A	G	A	b	a	h	h	h	a	a	h	b	b	b	h	b	a	b	a	h	-	a	h	h	b	b	h	a	h	h	h	-	h	b	-	h	h	b	b	b	h	h	a	b	a	h	-	a
Pepper1.55ch11	200132821	C	T	C	b	h	h	h	b	a	a	h	b	-	b	h	b	h	b	a	-	-	a	b	-	b	-	h	a	h	h	b	b	-	h	b	h	b	b	h	b	-	a	a	b	a	h	-	-
Pepper1.55ch11	200135273	A	G	A	b	b	h	h	h	a	a	b	b	b	b	h	b	h	b	h	-	-	a	-	h	b	-	-	a	-	h	h	-	-	h	-	h	h	b	h	b	-	a	a	-	-	h	-	a
Pepper1.55ch11	204521504	A	A	C	b	h	h	h	b	a	a	h	b	b	b	h	b	h	b	a	h	-	a	a	h	-	h	h	a	h	h	h	h	h	h	b	h	h	b	a	b	a	a	a	b	a	h	-	a
Pepper1.55ch11	206868131	C	C	G	b	h	a	h	b	a	a	-	b	b	b	a	b	a	-	a	-	-	a	-	h	-	h	a	a	a	h	a	b	b	h	-	a	h	b	-	b	-	h	-	-	a	a	-	a
Pepper1.55ch11	212811770	C	C	T	b	h	h	h	h	a	a	h	b	b	b	h	b	a	b	a	h	-	a	a	h	b	h	h	a	h	h	h	a	h	h	b	h	h	b	h	b	b	a	a	h	a	h	a	a
Pepper1.55ch11	212812944	C	C	T	b	h	a	h	h	a	a	h	b	b	b	h	b	h	b	a	h	a	a	h	h	b	h	h	a	h	h	h	a	h	h	h	h	h	h	a	b	b	a	a	b	a	h	h	a
Pepper1.55ch11	218185496	T	T	A	b	h	h	h	h	a	a	a	b	b	b	h	b	h	b	a	h	b	a	h	a	-	h	h	a	h	h	h	b	b	h	-	h	h	b	h	b	a	a	a	b	a	h	a	a
Pepper1.55ch11	220085897	C	C	T	b	h	a	h	h	a	a	b	b	b	b	h	b	h	b	a	a	a	a	b	a	-	h	a	a	h	h	h	-	-	h	a	a	h	b	h	b	b	a	a	b	a	a	a	a
Pepper1.55ch11	220213710	T	T	C	b	h	h	h	h	a	a	h	b	b	b	h	b	h	b	a	h	-	a	h	h	b	h	h	a	h	h	h	-	h	h	-	h	a	b	h	b	h	a	a	h	a	h	a	a
Pepper1.55ch11	220334929	A	A	T	h	h	a	h	h	a	a	h	b	b	b	h	b	h	b	a	h	b	a	a	h	-	h	h	a	h	h	h	a	b	h	a	h	h	b	a	b	a	a	a	b	a	h	a	a
Pepper1.55ch11	220402473	C	C	T	-	h	h	h	-	a	a	b	b	b	b	h	b	h	b	a	a	-	a	-	b	-	-	b	a	a	h	a	a	a	b	b	b	h	b	h	-	a	a	a	b	-	a	-	a
Pepper1.55ch11	220402561	C	C	T	h	h	a	h	h	a	a	h	b	b	b	a	b	h	b	a	h	b	a	h	h	b	a	h	a	h	h	a	a	h	h	b	h	h	b	h	b	h	a	a	b	a	h	h	a
Pepper1.55ch11	229033522	A	A	C	a	-	b	h	b	a	a	b	b	b	b	a	b	h	b	a	h	-	a	h	h	b	h	h	a	h	h	h	b	a	h	b	h	h	b	h	b	-	h	a	b	a	b	h	a
Pepper1.55ch11	229197711	G	G	A	b	h	b	h	h	a	a	h	b	b	b	h	b	h	b	a	h	h	a	h	b	b	b	h	a	a	h	a	-	-	h	b	a	h	b	h	b	h	a	a	b	a	b	-	a
Pepper1.55ch11	229197716	C	C	A	b	h	b	h	h	a	a	h	b	b	b	h	b	h	b	a	h	h	a	h	b	b	b	h	a	a	h	a	-	-	h	b	a	h	b	h	b	h	a	a	b	a	b	-	a
Pepper1.55ch11	229599002	C	C	A	h	h	b	h	h	a	a	a	b	b	b	a	b	b	b	a	a	-	a	-	a	b	a	h	a	h	h	b	a	a	h	-	h	h	b	h	b	h	a	a	b	a	h	b	a
Pepper1.55ch11	229624219	C	C	T	a	a	b	h	h	a	a	a	b	b	b	h	b	h	b	a	a	-	a	a	a	-	-	h	a	a	h	h	a	-	a	-	h	h	b	a	-	-	h	a	b	a	a	-	a
Pepper1.55ch11	229624492	G	G	A	a	a	-	h	a	a	a	b	b	b	b	h	b	b	b	a	b	-	b	-	a	-	-	b	b	b	h	b	a	-	b	-	h	b	b	-	-	-	b	b	b	b	-	-	b
Pepper1.55ch11	234549952	T	T	C	h	h	b	h	h	a	a	a	b	b	b	h	a	a	b	a	a	-	a	-	b	-	-	h	a	a	h	a	-	h	h	a	h	h	b	b	b	h	h	h	b	a	h	-	a
Pepper1.55ch11	235212384	C	C	T	h	h	b	h	h	a	a	b	b	b	b	a	b	h	b	a	a	-	a	h	a	b	b	-	a	h	h	b	-	-	h	a	b	h	b	-	b	b	h	h	a	-	a	-	a
Pepper1.55ch11	235215451	T	T	A	h	h	b	h	h	a	a	h	b	b	b	h	b	h	b	a	h	a	a	h	a	a	h	h	a	h	h	h	a	a	h	a	h	h	b	b	b	h	a	h	a	a	h	-	a
Pepper1.55ch11	238552624	A	A	T	b	-	b	h	a	a	a	h	b	b	b	a	h	h	b	a	h	a	a	h	h	b	b	h	a	a	h	h	a	a	h	b	a	b	b	a	b	h	b	h	a	a	h	-	a
Pepper1.55ch11	238563054	T	T	G	h	h	b	h	a	a	a	h	b	b	b	h	h	h	b	a	h	-	a	h	h	b	h	h	a	a	h	a	a	-	h	b	h	h	b	h	b	b	h	h	h	a	h	b	a
Pepper1.55ch11	239264586	C	T	C	b	a	h	b	a	h	h	-	a	b	h	h	a	a	a	h	-	-	-	-	b	-	a	a	-	-	h	a	b	-	a	-	b	a	h	a	a	a	b	b	b	b	b	-	b
Pepper1.55ch11	239340629	G	A	G	b	a	h	b	a	h	h	b	a	b	b	h	b	a	h	h	h	-	b	b	a	a	-	a	b	b	h	a	b	a	h	-	b	h	a	h	a	b	b	b	b	b	b	-	b
Pepper1.55ch11	239340699	G	A	G	b	-	b	b	a	h	h	b	a	b	h	h	h	a	h	h	b	-	b	b	h	-	b	b	b	b	h	a	b	a	h	b	b	h	h	h	a	a	b	b	b	b	b	-	b
Pepper1.55ch11	241217010	T	T	C	a	-	a	a	h	b	b	a	a	b	-	h	a	b	b	a	b	-	b	h	a	b	b	h	h	b	a	a	-	a	h	-	h	b	-	b	b	h	a	h	h	b	b	-	a
Pepper1.55ch11	243832388	G	G	A	h	h	b	h	a	a	a	h	b	-	b	h	a	b	b	a	h	a	a	b	b	b	-	a	a	a	h	b	-	a	h	b	h	h	b	a	b	b	h	a	a	-	-	a	-
Pepper1.55ch11	243834418	T	T	C	h	h	b	h	a	a	a	h	b	b	b	h	h	h	b	a	b	-	a	h	h	-	b	a	a	a	h	a	-	a	h	a	h	a	b	h	b	b	h	h	a	a	h	-	a
Pepper1.55ch11	244230892	A	A	G	h	h	b	h	a	a	a	a	b	b	b	h	h	a	b	a	h	-	a	h	b	b	h	h	a	a	h	a	a	a	h	h	h	h	b	-	b	-	h	h	h	a	h	h	a
Pepper1.55ch11	245438686	A	A	T	h	h	b	h	a	a	a	h	b	b	b	h	a	b	b	h	a	-	a	a	h	-	-	h	a	a	h	a	a	-	a	h	a	a	b	a	b	-	b	b	-	b	-	-	b
Pepper1.55ch11	246274659	T	T	A	h	h	b	h	a	a	h	h	b	b	b	h	h	h	b	h	h	a	a	h	h	a	a	a	a	a	h	a	a	h	h	a	h	h	b	a	b	a	b	b	-	b	b	a	b
Pepper1.55ch11	246907810	C	C	T	a	b	b	h	a	a	h	a	b	b	b	a	h	h	b	h	b	-	a	-	a	a	h	a	a	a	h	a	-	a	h	-	h	a	b	a	h	a	b	b	-	b	b	b	b
Pepper1.55ch11	248024696	A	G	A	h	h	b	b	a	a	h	a	b	b	h	a	h	b	b	h	b	a	a	-	b	h	b	b	a	a	h	a	-	a	h	a	a	h	b	b	h	-	b	b	-	a	b	-	a
Pepper1.55ch11	248079750	T	C	T	b	h	b	h	a	a	h	h	b	b	h	a	h	h	b	h	h	a	a	h	b	b	h	h	a	a	h	a	-	a	h	a	b	h	b	h	h	a	h	h	a	a	h	h	a
Pepper1.55ch11	248377908	T	T	C	h	a	b	h	a	a	h	a	b	b	h	h	h	h	b	h	a	a	a	h	b	h	h	h	a	a	h	a	a	a	a	-	h	h	b	h	h	a	h	h	a	-	h	a	a
Pepper1.55ch11	248929801	G	T	G	-	a	b	h	a	a	a	a	b	b	b	b	h	a	b	b	h	-	a	-	b	a	b	b	a	a	h	a	-	a	b	-	-	h	b	a	a	-	a	h	-	b	a	-	a
Pepper1.55ch11	249341408	T	A	T	h	h	b	h	a	a	b	h	b	b	h	h	h	b	b	h	h	-	a	h	b	b	h	b	a	a	h	a	-	a	b	h	h	h	b	h	b	a	h	h	b	a	h	-	a
Pepper1.55ch11	249694102	C	G	C	h	-	b	h	a	a	h	a	b	-	b	h	h	-	b	h	-	-	a	h	b	a	-	h	a	a	-	h	-	-	b	-	b	h	b	b	b	-	h	b	a	a	-	-	a
Pepper1.55ch11	249811255	A	A	T	h	a	b	h	a	a	h	h	b	b	a	h	h	h	b	h	a	h	a	h	b	a	-	b	a	a	h	a	a	a	b	a	h	h	b	h	h	a	b	b	b	b	b	a	b
Pepper1.55ch11	249835211	G	G	A	h	h	b	h	a	a	h	a	h	b	a	a	a	h	b	h	h	h	a	h	b	h	a	h	a	a	h	a	-	a	b	h	h	a	b	h	h	a	b	-	b	b	b	a	-
Pepper1.55ch11	250079647	C	C	A	b	-	-	b	-	a	b	-	a	-	a	b	h	h	-	h	-	a	a	-	-	-	-	-	a	a	b	a	-	a	b	h	-	h	-	-	h	a	h	a	b	a	-	-	-
Pepper1.55ch11	250154463	A	G	A	b	h	b	h	a	a	h	h	h	b	h	h	h	h	b	h	h	-	a	b	b	h	b	a	a	a	h	a	b	a	b	b	a	h	b	h	b	a	h	h	h	a	h	b	a
Pepper1.55ch11	250664519	A	A	G	h	h	b	h	a	a	h	h	a	b	h	h	h	h	b	h	b	-	a	h	h	-	-	h	a	a	h	a	a	a	b	a	h	h	b	a	a	a	-	b	a	a	a	-	a
Pepper1.55ch11	250690643	T	T	C	h	h	b	h	a	a	h	a	h	b	h	h	h	a	b	h	h	-	a	h	h	b	h	h	a	a	h	a	a	a	b	b	h	b	b	h	h	a	h	a	b	a	h	h	a
Pepper1.55ch11	252855727	G	G	C	a	a	b	h	a	a	h	h	h	b	h	h	h	a	b	h	b	-	a	b	b	-	a	h	a	a	h	a	-	a	b	-	b	a	b	b	h	a	-	b	h	b	b	-	b
Pepper1.55ch11	252855909	G	G	A	h	h	b	h	a	a	h	h	h	h	h	h	h	a	b	a	a	-	a	b	b	a	a	h	a	a	h	a	-	a	b	-	h	a	b	b	h	a	h	b	h	b	b	-	b
Pepper1.55ch11	253275272	T	T	A	h	h	b	h	a	a	h	b	h	h	a	h	h	h	b	h	a	-	a	h	b	h	a	h	h	h	h	a	a	h	b	a	h	a	b	b	h	a	h	b	a	h	h	-	a
Pepper1.55ch11	255989107	T	T	G	a	h	b	h	a	a	h	h	a	h	h	h	h	h	b	h	b	b	a	b	h	-	h	b	h	h	h	a	-	h	b	-	-	a	b	b	h	a	h	b	a	h	a	b	a
Pepper1.55ch11	256002809	A	T	A	h	h	b	h	a	a	h	h	b	h	h	a	h	h	b	h	h	-	a	b	b	b	a	h	h	h	h	a	a	-	b	a	h	a	b	b	h	a	h	b	a	h	a	-	a
Pepper1.55ch11	256850146	T	T	C	h	a	b	h	-	h	a	h	a	h	a	h	h	h	-	h	-	-	a	-	h	-	-	a	h	h	a	h	-	-	-	-	h	h	-	-	a	h	-	a	-	a	-	-	a
Pepper1.55ch11	257126358	C	C	T	h	a	b	b	a	a	h	a	h	h	h	h	h	a	b	h	b	b	a	b	b	b	a	a	h	h	h	a	-	-	b	-	h	a	b	b	h	a	b	h	a	-	h	-	a
Pepper1.55ch11	257174744	A	A	T	h	h	b	h	a	a	h	h	h	h	h	h	h	h	b	h	h	h	a	b	h	-	h	a	h	h	h	a	a	b	b	-	h	a	b	b	h	a	b	h	a	h	h	b	a
Pepper1.55ch11	257602771	T	T	C	h	h	b	h	a	a	h	h	h	h	a	h	h	h	b	h	h	-	a	b	h	h	a	a	h	h	h	a	a	h	b	a	a	a	b	b	h	a	b	h	a	b	a	-	a
Pepper1.55ch11	257733524	C	C	A	b	a	b	h	a	a	b	h	h	h	h	h	h	h	-	h	a	-	a	b	a	h	a	a	h	h	h	a	a	h	b	-	a	a	b	b	h	a	b	h	h	b	h	-	a
Pepper1.55ch11	257900820	A	T	A	h	h	b	h	a	a	h	h	h	h	h	h	h	h	b	h	h	-	a	b	b	b	a	a	h	h	h	a	a	h	b	b	h	a	b	b	h	a	b	h	h	h	h	-	a
Pepper1.55ch11	257901131	G	A	G	h	b	b	h	a	a	h	h	h	b	h	h	h	h	b	h	b	b	a	b	h	b	h	a	h	h	h	a	-	h	b	-	h	a	b	b	h	a	b	h	a	h	h	-	a
Pepper1.55ch11	258259411	G	G	C	h	h	b	h	a	a	h	a	h	a	h	a	a	h	b	h	a	-	a	-	h	-	a	a	h	b	h	a	a	-	b	-	a	a	b	b	h	a	b	a	a	a	h	b	a
Pepper1.55ch11	258318448	G	G	A	h	h	b	h	a	a	h	h	h	h	h	h	h	a	b	h	h	b	a	b	h	a	b	a	h	h	h	a	-	a	b	-	h	a	b	b	h	a	b	h	a	h	b	b	a
Pepper1.55ch11	258318576	T	T	A	h	h	b	h	a	a	h	h	h	h	h	h	h	h	b	h	b	a	a	b	h	b	h	a	h	h	h	a	h	h	b	a	h	a	b	b	h	a	b	h	a	a	h	b	a
Pepper1.55ch12	10268	T	C	T	b	h	h	a	h	a	h	b	b	h	h	b	a	b	b	h	h	-	h	a	a	b	a	b	h	h	h	a	h	h	b	a	a	b	h	b	a	b	h	b	-	a	h	b	h
Pepper1.55ch12	239991	G	G	A	b	h	h	a	a	a	b	b	b	h	h	b	a	h	b	h	h	-	h	h	a	h	a	b	h	h	h	a	b	h	b	-	a	b	h	h	a	b	h	h	a	h	h	-	h
Pepper1.55ch12	325972	G	G	A	b	h	a	a	h	a	h	b	h	h	h	b	a	h	b	h	b	-	h	h	a	-	-	b	h	a	h	a	b	b	b	a	a	b	h	h	a	a	a	b	h	a	a	-	h
Pepper1.55ch12	381136	A	A	G	b	b	h	a	a	a	h	b	b	h	h	b	a	h	b	h	h	b	h	h	a	h	h	b	h	h	h	a	a	h	b	h	a	b	h	h	a	h	h	h	a	a	h	b	h
Pepper1.55ch12	2359493	C	C	G	b	b	a	a	a	a	h	b	b	h	a	b	a	h	b	h	-	-	h	h	a	a	b	b	h	b	h	a	-	h	b	-	a	b	h	-	a	b	-	h	h	-	b	b	-
Pepper1.55ch12	2573610	G	G	A	-	a	b	a	-	a	b	-	-	-	a	b	a	a	b	-	-	-	h	-	a	-	a	-	h	b	h	a	-	-	b	-	a	b	a	b	a	-	a	a	-	-	-	b	-
Pepper1.55ch12	2599244	C	C	A	b	h	a	a	a	a	a	b	-	h	a	b	a	h	-	a	a	-	a	a	a	a	-	-	a	a	h	a	-	a	b	a	a	-	a	a	a	a	a	a	a	-	-	b	-
Pepper1.55ch12	3278395	T	T	C	b	a	h	a	h	a	h	b	b	h	h	b	a	a	b	h	-	-	h	h	a	a	-	b	h	h	h	a	a	-	b	-	a	b	h	a	a	-	a	h	b	b	a	-	h
Pepper1.55ch12	3278589	G	G	A	b	a	h	a	h	a	h	b	b	h	h	b	a	a	b	h	-	-	h	h	a	h	a	b	h	h	h	a	a	-	b	-	a	b	h	a	a	-	a	h	b	b	h	-	h
Pepper1.55ch12	3520710	A	T	A	b	h	h	a	b	a	h	b	b	b	h	b	a	a	b	h	h	-	h	h	a	h	b	b	h	h	h	a	b	h	b	b	a	b	h	h	a	h	b	h	h	h	h	b	h
Pepper1.55ch12	3932190	C	T	C	h	h	h	a	a	a	a	b	b	h	b	b	a	a	b	b	b	-	h	h	a	-	b	b	b	h	h	a	-	a	b	-	a	b	h	h	a	b	h	b	b	-	b	-	h
Pepper1.55ch12	3936598	G	T	G	-	b	b	a	h	a	b	b	b	h	h	b	a	a	b	b	-	-	b	b	-	-	b	b	b	b	b	-	-	-	b	a	a	b	h	h	a	-	b	b	b	b	b	b	h
Pepper1.55ch12	4243076	G	G	A	h	a	h	a	a	a	h	b	b	a	h	b	a	a	b	h	h	a	h	a	a	a	-	b	h	h	b	a	-	b	b	a	a	b	h	a	a	h	h	h	a	-	h	-	h
Pepper1.55ch12	4315814	C	C	T	h	h	h	a	h	a	h	b	b	h	h	b	a	a	b	h	h	a	h	h	a	a	h	b	h	h	h	a	-	h	b	h	a	b	h	h	a	h	h	a	a	h	h	b	h
Pepper1.55ch12	4858784	G	G	C	h	h	h	a	h	a	h	b	b	h	h	b	a	a	b	h	b	-	h	h	a	-	h	b	h	h	h	a	h	a	b	a	a	b	h	a	a	b	h	h	h	h	h	-	b
Pepper1.55ch12	4973862	G	G	T	h	b	h	a	h	a	h	b	b	h	h	b	a	a	b	h	b	-	h	b	a	-	a	b	h	h	h	a	a	-	b	a	a	b	-	h	a	b	a	h	b	a	-	-	h
Pepper1.55ch12	4974276	G	G	T	a	h	h	a	a	a	h	-	b	h	h	b	a	a	b	h	b	b	h	h	a	-	b	b	h	h	h	a	a	h	b	-	a	b	a	h	a	b	h	b	-	a	h	b	h
Pepper1.55ch12	5491364	C	C	T	a	a	h	a	h	a	h	b	b	-	h	b	a	a	b	h	h	-	h	h	a	-	a	b	h	h	a	a	b	b	b	a	a	b	h	a	a	b	h	h	b	b	a	-	a
Pepper1.55ch12	5497143	C	C	T	a	h	h	a	h	a	h	b	b	h	h	b	a	a	b	h	a	-	h	h	a	a	a	b	h	h	h	a	h	b	b	a	a	b	h	h	a	b	a	h	a	h	a	-	h
Pepper1.55ch12	6128355	C	C	T	h	a	b	a	h	a	h	b	-	h	h	b	a	a	b	h	b	b	h	b	b	-	a	b	h	h	h	a	-	a	b	a	a	b	h	h	h	b	h	h	b	h	h	-	a
Pepper1.55ch12	6230086	T	T	G	h	a	b	a	h	a	h	b	b	h	h	b	a	a	b	h	b	-	h	h	h	h	a	b	h	a	h	a	-	h	b	-	a	b	h	h	h	b	h	h	h	h	h	b	a
Pepper1.55ch12	6268398	T	T	C	h	h	b	a	h	a	h	b	b	b	h	b	a	a	b	h	b	a	h	h	h	-	-	b	h	h	h	a	b	a	b	a	a	b	h	h	h	b	a	b	-	a	h	-	a
Pepper1.55ch12	6969666	C	C	T	a	-	b	a	h	a	h	b	b	a	h	b	a	a	b	h	b	a	h	h	h	h	h	b	h	h	h	a	a	a	b	-	a	b	h	h	h	b	a	h	h	b	h	-	a
Pepper1.55ch12	8415031	T	T	A	h	h	b	a	a	a	b	b	b	h	h	b	a	a	b	h	b	h	h	h	a	-	a	a	h	a	a	a	a	h	b	a	a	b	h	h	h	b	h	h	a	h	h	b	a
Pepper1.55ch12	8436328	A	A	C	a	a	b	a	a	a	h	b	b	h	h	b	a	a	b	h	b	-	h	h	a	a	a	a	h	a	a	a	a	b	b	a	a	b	h	b	h	b	h	h	a	h	h	-	a
Pepper1.55ch12	8963671	T	T	C	b	-	b	a	a	a	a	b	b	h	h	b	a	a	b	h	b	-	h	h	a	a	b	a	h	a	a	a	a	-	b	-	a	b	h	a	b	-	a	h	h	a	a	b	a
Pepper1.55ch12	10785641	A	A	T	h	h	b	a	a	a	a	b	b	h	h	b	a	a	h	h	-	a	h	h	h	-	h	a	h	a	a	a	h	-	b	-	a	b	h	h	b	b	h	h	b	a	a	b	a
Pepper1.55ch12	12016840	C	C	A	h	a	b	a	a	a	h	b	b	h	h	b	a	a	b	h	-	-	h	h	h	-	h	a	h	a	a	b	a	a	b	a	a	b	h	-	b	-	h	h	h	h	a	-	h
Pepper1.55ch12	12074342	G	G	A	-	b	-	b	b	b	b	b	-	b	b	b	b	b	-	b	-	-	b	-	b	-	-	b	-	b	b	b	b	-	b	a	b	-	b	-	b	b	-	b	b	b	-	b	b
Pepper1.55ch12	12699882	G	G	C	a	a	b	a	a	a	h	-	b	a	a	b	h	a	b	h	b	-	b	a	h	-	b	a	h	a	a	b	-	-	b	-	a	b	h	b	b	b	b	h	a	-	h	b	a
Pepper1.55ch12	12739532	C	C	T	h	a	b	a	a	a	h	b	b	h	h	b	h	a	b	h	b	a	b	h	h	-	h	a	h	a	a	h	h	h	b	a	a	b	h	b	b	b	h	h	b	b	h	b	a
Pepper1.55ch12	12830247	T	T	A	h	a	b	a	a	a	a	b	b	h	h	b	h	a	b	h	b	-	b	h	h	h	h	a	h	a	a	h	h	a	b	-	a	b	h	a	b	b	h	h	a	h	h	-	a
Pepper1.55ch12	13891558	C	C	T	h	a	b	a	a	a	h	b	b	h	h	b	h	a	b	h	b	-	b	h	a	a	a	a	h	h	a	h	-	b	b	a	a	b	h	h	b	-	b	b	a	h	a	b	a
Pepper1.55ch12	16849102	C	C	T	h	a	b	a	a	a	h	b	b	h	a	b	a	a	b	h	b	-	b	a	h	a	h	a	h	h	a	h	h	b	b	a	a	b	h	h	b	-	a	b	h	h	h	b	a
Pepper1.55ch12	18450038	C	C	T	h	a	b	a	a	a	h	b	b	a	a	b	h	a	b	h	b	a	b	b	a	-	b	a	h	a	a	b	-	a	b	-	a	-	-	b	-	-	-	b	-	a	h	-	a
Pepper1.55ch12	18690683	G	G	A	a	a	b	a	a	a	b	b	b	h	h	b	h	a	b	a	b	-	b	a	a	a	a	a	h	h	a	b	-	-	b	-	a	b	h	h	b	b	a	b	a	-	h	-	a
Pepper1.55ch12	18693073	G	G	A	h	a	b	a	a	a	h	b	b	h	h	b	h	a	b	h	b	-	b	a	h	-	h	a	h	h	a	b	-	-	b	-	-	b	b	a	b	b	h	b	-	h	-	a	a
Pepper1.55ch12	18804200	G	G	C	h	a	b	a	a	a	b	b	b	h	h	b	h	a	b	h	b	-	b	h	a	h	a	a	h	h	a	b	b	b	b	-	a	b	b	h	b	-	h	b	h	h	h	-	a
Pepper1.55ch12	18894248	T	C	T	h	a	b	a	a	a	h	b	b	h	h	b	h	a	b	h	b	a	b	h	h	b	h	a	h	h	a	b	h	-	b	a	a	b	h	b	b	b	h	b	h	h	a	b	a
Pepper1.55ch12	21976140	G	G	A	h	a	b	a	-	a	a	b	b	a	a	b	h	a	b	h	b	-	b	b	a	-	-	a	h	h	a	b	a	a	b	a	a	b	h	-	b	b	h	b	h	h	b	-	a
Pepper1.55ch12	23767056	G	C	G	h	a	b	a	a	a	a	-	b	h	a	h	b	a	b	h	b	-	b	a	a	-	-	a	h	h	a	b	a	b	b	-	a	-	h	b	b	b	h	b	b	b	b	b	a
Pepper1.55ch12	23781576	C	C	A	h	a	b	a	a	a	h	b	b	h	h	h	h	a	b	h	b	a	b	h	a	b	h	a	h	h	a	b	a	a	b	a	a	b	h	h	b	b	b	b	b	h	h	-	a
Pepper1.55ch12	23987352	A	G	A	a	a	b	a	a	a	h	b	b	b	h	h	h	a	b	h	b	-	b	a	h	h	-	a	h	h	a	b	b	h	b	-	a	b	h	h	b	b	h	b	h	a	b	b	a
Pepper1.55ch12	24043242	C	C	T	h	a	b	a	a	a	h	b	b	a	h	h	h	a	b	h	b	-	b	a	a	a	h	a	h	h	a	b	h	-	b	a	a	b	h	h	b	b	b	b	a	a	a	-	a
Pepper1.55ch12	24340033	C	C	T	a	a	b	a	a	a	h	b	b	a	h	h	h	a	b	h	b	a	b	a	h	-	a	a	h	h	a	b	a	h	b	a	a	b	h	b	b	b	h	b	a	b	a	b	a
Pepper1.55ch12	24340176	G	G	A	h	a	b	a	a	a	h	b	b	h	h	h	h	a	b	h	b	a	b	h	h	-	a	a	h	h	a	b	a	h	b	a	a	b	h	b	b	b	h	b	a	b	a	b	a
Pepper1.55ch12	29462213	T	T	A	b	a	b	a	-	a	b	b	b	b	-	b	b	a	b	h	b	-	b	b	h	-	b	a	h	h	a	b	b	a	b	-	a	b	h	-	b	b	-	b	b	b	-	-	-
Pepper1.55ch12	32311801	A	A	G	h	a	b	a	a	a	h	b	b	h	h	h	h	a	b	h	b	h	b	h	b	a	b	a	h	h	a	b	a	h	b	a	a	b	h	h	b	b	h	b	b	h	h	-	a
Pepper1.55ch12	33269491	G	G	A	h	a	b	a	a	a	-	b	b	a	-	h	h	a	b	a	-	-	b	-	h	b	-	h	a	b	a	-	b	-	b	a	a	a	h	a	b	b	b	b	a	-	h	-	a
Pepper1.55ch12	38249736	T	C	T	h	b	h	a	a	-	a	a	b	a	h	h	b	a	b	h	a	-	b	-	a	-	a	h	b	-	a	b	-	a	h	-	a	b	-	a	b	b	b	b	-	a	a	b	a
Pepper1.55ch12	43793680	A	A	G	a	h	h	a	-	a	a	a	h	a	a	h	h	a	b	b	-	-	b	a	b	b	a	a	h	a	a	b	-	-	b	-	a	h	b	a	b	-	b	b	-	a	a	-	a
Pepper1.55ch12	44116752	G	G	A	b	b	a	a	a	a	a	b	a	a	h	h	h	h	b	h	-	-	b	h	h	a	b	h	h	h	a	b	-	h	b	a	a	h	b	-	b	-	b	b	h	b	h	-	a
Pepper1.55ch12	49273054	G	G	A	h	a	-	h	a	a	a	h	h	a	h	h	h	h	b	h	-	-	b	a	h	-	-	a	h	b	a	b	-	-	b	-	a	h	b	-	b	-	b	b	a	-	h	-	a
Pepper1.55ch12	84119841	G	G	A	-	-	b	b	b	b	b	b	b	b	b	b	b	b	b	b	b	-	b	b	b	b	b	b	b	b	b	b	-	b	b	b	b	b	-	b	b	-	b	b	-	b	b	-	b
Pepper1.55ch12	180797100	A	T	A	b	b	a	a	h	a	a	a	-	-	b	b	h	a	b	h	b	-	b	-	b	-	-	a	a	h	a	b	-	-	h	b	a	b	b	a	b	b	b	b	-	-	a	-	a
Pepper1.55ch12	183634468	C	C	T	h	a	a	a	a	a	a	a	a	a	h	h	h	h	b	h	a	-	b	a	a	a	-	h	h	h	a	b	-	-	b	-	a	h	b	b	b	b	b	-	-	b	a	-	a
Pepper1.55ch12	199816571	A	T	A	h	b	a	a	b	a	a	h	h	h	h	h	h	b	b	h	b	-	b	h	h	-	h	b	h	h	a	b	b	h	b	a	a	h	b	b	b	b	b	b	b	b	b	b	h
Pepper1.55ch12	199837629	C	T	C	b	b	a	a	h	a	a	a	-	h	h	h	h	h	b	b	a	-	b	b	a	a	a	h	b	h	a	b	b	a	b	a	a	h	b	b	b	-	b	b	b	-	b	-	a
Pepper1.55ch12	206321826	A	A	C	h	h	a	a	h	a	a	h	h	h	h	h	h	h	h	a	a	h	b	h	h	h	a	h	h	h	a	b	a	-	b	a	a	h	b	h	h	b	b	h	b	b	h	b	h
Pepper1.55ch12	207502341	C	C	T	h	b	a	a	h	a	-	a	h	a	h	h	h	h	h	a	h	a	b	h	h	b	a	a	h	a	a	h	-	-	b	a	a	h	b	a	h	b	b	a	b	-	a	-	h
Pepper1.55ch12	207504890	A	A	G	a	h	a	a	h	a	a	h	h	h	h	h	h	h	h	a	h	a	b	h	b	h	h	a	h	h	a	h	a	h	b	-	a	h	b	h	h	b	b	h	-	b	a	b	h
Pepper1.55ch12	208083826	C	C	T	h	b	a	a	h	a	a	h	h	h	h	h	h	a	a	a	h	-	b	a	h	b	a	a	h	b	a	h	b	b	b	a	a	h	b	-	h	b	b	b	-	b	a	b	a
Pepper1.55ch12	210712785	C	C	T	a	b	a	a	b	a	a	h	h	a	h	h	h	h	h	a	a	b	b	h	a	h	a	a	h	a	a	h	a	b	b	-	a	a	b	h	h	h	b	h	b	b	a	b	a
Pepper1.55ch12	213251394	C	C	A	a	b	a	a	h	a	a	a	h	h	h	a	h	h	h	a	h	-	b	b	h	a	h	a	h	h	a	h	a	a	b	-	a	h	b	a	h	b	b	a	b	b	a	-	h
Pepper1.55ch12	213434754	G	G	A	h	b	a	a	h	a	a	h	h	h	h	h	h	h	h	a	a	-	b	h	h	h	h	a	h	h	a	h	a	b	b	a	a	h	b	h	h	b	b	h	-	-	a	b	h
Pepper1.55ch12	213448487	G	G	T	h	b	a	a	h	a	a	h	a	-	h	h	h	h	a	a	h	b	b	h	b	-	a	a	h	a	a	b	-	-	b	-	a	h	b	a	h	b	b	h	-	b	a	-	h
Pepper1.55ch12	214017506	T	G	T	a	b	a	a	h	a	a	h	h	h	h	h	h	h	h	a	h	b	b	b	h	h	b	a	h	h	a	h	b	h	b	-	-	h	b	h	h	b	b	h	b	b	a	a	h
Pepper1.55ch12	214166386	T	A	T	b	b	a	a	h	a	a	b	b	b	h	h	h	-	b	a	b	-	b	h	-	-	a	a	h	h	a	b	-	-	b	-	a	h	b	-	h	b	b	b	b	b	a	-	b
Pepper1.55ch12	214166439	A	C	A	b	b	a	a	h	a	a	h	h	h	h	h	h	h	h	a	b	-	b	h	h	a	b	a	h	h	a	h	a	b	b	a	a	h	b	h	a	b	b	b	b	b	a	b	h
Pepper1.55ch12	214805467	T	A	T	h	b	a	a	a	a	a	h	h	b	h	a	b	h	h	a	a	-	b	h	a	-	h	a	h	h	a	b	-	h	b	-	a	-	b	-	h	-	b	a	-	b	-	-	b
Pepper1.55ch12	215367914	T	A	T	h	b	a	a	a	a	a	h	h	h	h	h	h	h	h	a	h	b	b	h	h	b	a	a	h	h	a	h	b	b	b	a	a	h	b	a	h	b	b	h	b	b	a	b	h
Pepper1.55ch12	216346781	A	A	T	h	-	a	a	h	a	a	b	h	h	h	h	h	h	h	a	h	-	b	h	h	a	h	a	h	h	a	b	-	h	b	a	a	h	b	b	h	b	b	h	b	b	a	-	h
Pepper1.55ch12	216482464	T	T	C	a	b	-	a	a	a	a	h	a	h	-	a	h	-	a	a	-	-	b	a	-	b	-	a	h	h	a	a	-	-	b	b	-	a	b	a	h	-	b	-	-	-	a	-	-
Pepper1.55ch12	216562348	G	G	C	h	b	a	h	a	a	a	h	h	h	a	h	h	h	h	a	h	-	b	h	b	h	a	h	h	h	a	h	-	b	b	a	a	h	b	a	a	b	b	h	b	b	a	-	h
Pepper1.55ch12	216604551	A	A	G	h	b	a	h	h	a	a	h	h	h	h	h	h	h	h	a	h	b	b	h	a	h	h	a	h	h	a	h	b	b	b	-	a	h	b	h	h	b	b	h	h	b	a	b	h
Pepper1.55ch12	216688243	A	C	A	h	b	a	h	h	a	a	b	h	h	h	h	h	h	h	a	b	b	b	h	a	b	b	h	h	h	a	h	a	h	b	a	h	h	b	h	h	b	b	h	b	b	a	b	h
Pepper1.55ch12	218254797	C	C	G	h	b	a	h	a	a	a	h	h	b	h	h	h	a	h	a	-	-	b	-	h	a	h	h	h	b	h	h	h	h	h	a	a	h	b	b	b	-	b	h	-	b	a	a	a
Pepper1.55ch12	218259372	A	A	G	b	-	a	b	b	a	a	a	h	-	-	a	-	a	b	a	-	-	b	b	b	-	-	h	a	a	h	b	-	-	h	-	a	h	b	-	h	b	b	h	-	b	a	-	b
Pepper1.55ch12	218670540	G	G	A	h	b	a	h	h	a	a	h	a	b	h	h	h	h	h	a	h	a	b	b	b	h	a	h	h	h	h	h	b	h	b	a	a	h	b	h	h	b	b	a	h	b	a	-	h
Pepper1.55ch12	220608402	C	C	G	a	-	a	a	a	a	a	a	a	b	-	a	a	a	b	a	-	-	-	b	b	b	-	h	-	h	h	b	-	-	h	-	a	-	-	-	a	b	-	a	-	-	a	-	h
Pepper1.55ch12	220608590	C	C	A	h	b	a	h	a	a	a	h	b	b	h	h	h	a	b	a	a	a	b	b	b	-	b	h	h	h	h	a	b	a	h	-	a	a	b	a	h	b	b	h	b	b	a	b	b
Pepper1.55ch12	220926524	T	T	A	a	b	a	h	b	a	a	h	h	b	h	b	h	a	h	a	a	-	b	b	b	b	-	h	h	h	h	h	-	h	h	a	a	h	b	h	h	b	b	h	-	b	a	a	h
Pepper1.55ch12	223094366	C	C	T	h	b	a	h	h	h	a	a	b	b	h	b	h	a	a	h	b	-	b	b	b	h	b	b	h	a	h	a	-	a	h	b	a	a	b	a	b	-	h	h	b	b	a	b	h
Pepper1.55ch12	223105165	C	C	A	h	b	a	h	h	a	a	h	h	b	h	b	h	a	h	h	b	-	b	b	b	b	h	h	h	a	h	a	b	a	h	h	a	h	b	a	h	b	h	h	b	-	a	-	h
Pepper1.55ch12	223231049	T	C	T	h	a	a	h	b	a	h	a	a	a	a	b	h	b	b	h	a	a	a	a	h	a	a	h	h	b	h	a	a	h	h	b	a	a	b	h	h	a	b	b	b	-	b	-	b
Pepper1.55ch12	226511938	A	A	C	-	b	b	b	b	b	-	b	a	b	b	b	b	b	b	b	b	a	b	-	b	-	-	b	b	b	b	b	-	b	b	-	b	b	b	b	b	b	b	b	a	-	-	b	b
Pepper1.55ch12	226805385	C	C	T	b	b	a	b	a	b	b	b	h	h	a	b	b	a	h	h	h	a	b	b	b	-	a	h	h	-	b	b	a	-	h	-	a	a	b	b	h	-	a	h	-	b	a	a	-
Pepper1.55ch12	227036130	C	G	C	h	b	a	b	h	b	b	b	h	h	h	b	b	a	h	h	h	-	b	b	b	-	h	h	h	h	b	h	h	a	h	-	a	h	b	b	h	b	a	h	b	b	a	h	h
Pepper1.55ch12	227525118	C	C	T	h	b	a	h	a	b	b	b	h	a	h	b	b	a	h	h	h	a	b	b	b	a	h	a	h	h	b	h	b	a	h	a	a	h	b	b	h	b	a	h	b	b	a	h	a
Pepper1.55ch12	227528068	A	A	T	h	b	a	h	a	b	b	-	a	h	a	b	b	a	h	h	a	-	b	b	b	a	a	h	h	a	b	h	h	a	h	a	a	h	b	b	h	b	a	h	b	b	a	b	h
Pepper1.55ch12	227724079	C	C	T	-	-	a	h	a	b	b	b	-	-	b	b	b	a	a	h	a	-	b	b	b	b	-	h	b	h	b	b	a	a	h	b	a	h	b	b	a	b	a	h	-	b	a	h	a
Pepper1.55ch12	227947249	C	C	G	a	-	a	h	a	b	b	b	-	h	a	b	b	a	h	h	-	-	b	b	b	-	-	h	h	h	b	a	a	a	h	h	b	h	b	b	a	-	a	b	-	b	a	a	h
Pepper1.55ch12	228838225	G	G	A	a	b	-	b	-	b	b	b	h	h	b	b	b	a	b	h	b	-	b	b	b	-	a	h	h	b	b	h	b	-	a	a	b	h	b	b	a	b	a	b	-	b	a	-	b
Pepper1.55ch12	229169794	T	T	C	h	b	a	h	a	b	b	b	h	h	h	b	b	a	a	h	h	-	b	b	b	-	b	h	h	h	b	a	b	a	h	b	b	h	b	b	a	b	a	b	b	b	a	-	b
Pepper1.55ch12	231398179	A	A	T	h	b	a	h	a	b	b	b	h	b	a	b	b	h	h	h	a	-	b	b	b	b	a	h	h	h	b	h	-	a	h	b	b	h	b	b	a	a	a	b	b	b	a	a	b
Pepper1.55ch12	232747099	C	C	A	a	a	a	a	a	-	b	b	h	a	a	b	b	h	a	h	a	-	b	-	b	-	a	h	h	h	b	a	-	a	h	b	b	h	b	b	a	-	a	b	b	b	a	a	b
Pepper1.55ch12	234224342	G	G	A	-	-	a	b	b	-	a	h	b	b	b	h	h	h	b	b	b	-	b	b	-	-	-	-	b	-	b	b	a	h	h	-	a	a	b	-	-	a	a	-	a	b	b	a	b
Pepper1.55ch12	234782838	C	C	T	a	h	a	h	a	b	b	h	h	h	a	b	h	b	a	h	h	b	b	b	b	b	h	h	h	a	b	a	b	a	h	-	b	b	b	b	a	b	a	b	b	h	a	a	h
Pepper1.55ch12	234792762	G	G	A	-	a	a	h	a	b	-	a	a	b	a	-	b	h	a	h	b	-	b	-	b	b	-	b	b	a	b	a	-	-	h	-	b	b	b	-	a	-	a	b	b	b	a	-	h
Pepper1.55ch12	235059109	T	T	A	a	h	a	h	a	b	b	h	b	-	a	b	h	b	a	h	-	-	b	b	b	-	h	h	h	a	b	a	b	a	h	-	b	b	b	b	a	a	a	b	b	b	-	h	a
Pepper1.55ch12	235091073	C	C	T	a	a	a	h	a	b	b	h	a	a	a	-	a	a	a	h	b	-	b	b	-	-	-	h	h	a	b	a	-	a	h	-	b	b	b	b	a	-	a	b	b	h	a	-	h
Pepper1.55ch12	235373238	T	G	T	a	a	a	h	a	b	b	a	a	h	a	b	h	h	a	h	b	-	b	b	b	b	a	h	h	a	b	a	-	-	h	b	b	b	b	-	a	h	a	b	b	h	a	a	b
Pepper1.55ch12	235618936	G	G	A	a	h	a	h	a	b	b	a	b	a	a	b	h	h	a	h	a	-	b	b	b	-	a	h	h	a	b	a	b	a	h	b	b	b	b	b	a	b	a	b	b	h	a	h	b
[truncated: 144 more columns]
